# Supplementary material for: Widespread promoter methylation of synaptic plasticity genes in long-term potentiation in the adult brain in vivo
Source: BMC Genomics. 2017 Mar 23;18:250. doi: 10.1186/s12864-017-3621-x (PMC5364592; doi:10.1186/s12864-017-3621-x)
Supplement: Supplementary file 2 — Differentially methylated regions for each time point. The differentially methylated regions discovered at 30 min, 2 h, and 5 h post-HFS. (XLSX 233 kb) [file 12864_2017_3621_MOESM2_ESM.xlsx]

## Sheet: DM_LTP30min
ProbeUID	ProbeName	GeneName	SystematicName	Class	geneRegion	logFC	AveExpr	t	P.Value	adj.P.Val	B
31785	Ch_979496_0018837	chr15:83103945-83104004	CPG:_121_KLF5	CpG-Shores	CPG:_121_KLF5_CpG-ShoresD	-1.32344	7.87452	-9.79644	1.2528e-05	0.06409	3.00609
24132	Ch_979496_0025450	chr20:3076058-3076324	CPG:_16_IER3	CpG-Shores	CPG:_16_IER3_CpG-ShoresU	-0.845632	11.0822	-8.96294	2.37008e-05	0.06409	2.59279
954	Ch_979496_0035308	chr19:56136664-56137147	CPG:_120_RGD1306091	CpG	CPG:_120_RGD1306091_CpG	-0.508077	9.44456	-8.50918	3.42605e-05	0.06409	2.34142
6067	Ch_979496_0033516	chr9:37881089-37881444	CPG:_69_CHST10	CpG	CPG:_69_CHST10_CpG	-0.532013	9.69651	-7.15064	0.000114688	0.13567	1.45675
3715	Ch_979496_0007388	chr18:56545897-56546507	CPG:_67_SYNPO	CpG	CPG:_67_SYNPO_CpG	-0.481964	9.43251	-7.0957	0.000120875	0.13567	1.41629
31956	Ch_979496_0017029	chr2:181502752-181502811	CPG:_48_EFNA3	CpG-Shores	CPG:_48_EFNA3_CpG-ShoresU	-1.47826	6.90266	-6.69103	0.000179755	0.147224	1.10573
8431	Ch_979496_0035042	chr19:32262044-32262403	CPG:_115_ARHGAP10	CpG	CPG:_115_ARHGAP10_CpG	-0.499898	9.07585	-6.61262	0.000194522	0.147224	1.04292
586	Ch_979496_0021205	chr10:90699961-90700380	CPG:_31_ARL4D	Shores-Promoter	CPG:_31_ARL4D_ShoresU-Promoter	-0.659862	7.97299	-6.53784	0.00020987	0.147224	0.982195
34886	Ch_979496_0011976	chr4:67986709-67986768	CPG:_61_XLOC_115497	Shores	CPG:_61_XLOC_115497_ShoresU	0.749886	5.04191	6.23197	0.000288237	0.148064	0.72525
4980	Ch_979496_0018809	chr15:82882854-82883323	CPG:_71_DIS3	Shores	CPG:_71_DIS3_ShoresD	0.376218	4.25173	6.22921	0.000289079	0.148064	0.722862
18200	Ch_979496_0003026	chr1:199953742-199953801	CPG:_30_SPRN	Shores-Promoter	CPG:_30_SPRN_ShoresD-Promoter	-0.488984	9.45523	-6.22549	0.000290218	0.148064	0.719648
35546	Ch_979496_0004242	chr7:10380013-10380072	CPG:_55_LINGO3	CpG-Shores	CPG:_55_LINGO3_CpG-ShoresD	-0.473703	9.11812	-5.97943	0.000377726	0.17665	0.502348
54	Ch_979496_0001826	chr1:107158585-107158718	CPG:_34_AABR07003537.1	CpG-Promoter	CPG:_34_AABR07003537.1_CpG-Promoters	-1.73125	11.2169	-5.89531	0.000414047	0.178741	0.42587
1359	Ch_979496_0008950	chr3:68098367-68099119	CPG:_98_RTN4RL2	CpG	CPG:_98_RTN4RL2_CpG	-0.340078	9.85693	-5.78735	0.000466433	0.186973	0.326051
32587	Ch_979496_0008572	chr3:40103088-40103299	CPG:_32_ACVR1C	Shores-Promoter	CPG:_32_ACVR1C_ShoresD-Promoter	-0.388731	9.85095	-5.66071	0.000537418	0.200271	0.206528
37534	Ch_979496_0033517	chr9:37881570-37881629	CPG:_69_CHST10	CpG-Promoter	CPG:_69_CHST10_CpG-Promoters	-1.31143	8.42053	-5.52172	0.000629339	0.200271	0.0722789
29792	Ch_979496_0009245	chr3:76994504-76994563	CPG:_83_XLOC_110977	CpG-Shores	CPG:_83_XLOC_110977_CpG-ShoresD	-0.64467	9.01809	-5.41756	0.000709584	0.200271	-0.0304633
31839	Ch_979496_0011931	chr4:65830371-65830430	CPG:_64_ZC3HAV1L	CpG-Shores	CPG:_64_ZC3HAV1L_CpG-ShoresU	-0.86739	8.58456	-5.34883	0.000768674	0.200271	-0.099271
26242	Ch_979496_0013149	chr6:10414469-10414528	CPG:_90_RHOQ	CpG-Shores	CPG:_90_RHOQ_CpG-ShoresD	-0.401217	9.13497	-5.30542	0.000808769	0.200271	-0.143143
15670	Ch_979496_0034237	chr9:90688034-90688093	CPG:_99_PER2	CpG-Shores-Promoter	CPG:_99_PER2_CpG-ShoresD-Promoter	-0.364863	8.58746	-5.305	0.000809174	0.200271	-0.143576
3980	Ch_979496_0024058	chr13:68368921-68369660	CPG:_103_LAMC1	CpG-Promoter	CPG:_103_LAMC1_CpG-Promoters	-0.301038	9.71867	-5.27644	0.000836825	0.200271	-0.172625
3035	Ch_979496_0009241	chr3:76993779-76994489	CPG:_83_XLOC_110977	CpG	CPG:_83_XLOC_110977_CpG	-0.339426	9.70548	-5.24501	0.000868453	0.200271	-0.20475
3776	Ch_979496_0013148	chr6:10414319-10414453	CPG:_90_RHOQ	CpG	CPG:_90_RHOQ_CpG	-1.07967	10.0436	-5.22191	0.000892545	0.200271	-0.228479
6766	Ch_979496_0030481	chr5:152638439-152638877	CPG:_63_RGD1566319	Shores	CPG:_63_RGD1566319_ShoresU	0.409058	7.28614	5.21164	0.000903488	0.200271	-0.239056
10410	Ch_979496_0016104	chr2:61789586-61790974	CPG:_71_GOLPH3	Shores	CPG:_71_GOLPH3_ShoresD	-0.460395	6.20007	-5.16434	0.000955834	0.200271	-0.288013
32578	Ch_979496_0034590	chr19:11262514-11262573	CPG:_31_MT1A	CpG-Shores-Promoter	CPG:_31_MT1A_CpG-ShoresU-Promoter	-0.487654	9.45157	-5.15994	0.000960867	0.200271	-0.292584
552	Ch_979496_0014485	chr6:104523875-104524637	CPG:_239_RGD1561115	CpG	CPG:_239_RGD1561115_CpG	-0.669185	10.2567	-5.15762	0.000963529	0.200271	-0.294993
132	Ch_979496_0001825	chr1:107158430-107158489	CPG:_34_AABR07003537.1	CpG-Shores-Promoter	CPG:_34_AABR07003537.1_CpG-ShoresU-Promoter	-1.07602	10.787	-5.07246	0.00106729	0.207109	-0.38423
21990	Ch_979496_0015769	chr2:31423858-31424139	CPG:_70_MARVELD2	CpG	CPG:_70_MARVELD2_CpG	-0.436136	10.7241	-5.05878	0.00108506	0.207109	-0.398676
5172	Ch_979496_0003655	chr1:230666110-230666978	CPG:_132_VLDLR	CpG-Shores-Promoter	CPG:_132_VLDLR_CpG-ShoresU-Promoter	-0.378814	9.88772	-5.0235	0.00113243	0.207109	-0.436104
244	Ch_979496_0017050	chr2:181507942-181508356	CPG:_46_EFNA3	CpG-Promoter	CPG:_46_EFNA3_CpG-Promoters	-0.468239	9.99013	-5.0151	0.00114404	0.207109	-0.445047
2926	Ch_979496_0029949	chr5:141591961-141592326	CPG:_59_SMAP2	Shores	CPG:_59_SMAP2_ShoresU-ShoresD	-0.901629	4.6897	-4.93911	0.00125522	0.220134	-0.526529
27604	Ch_979496_0022958	chr17:47489215-47489274	CPG:_43_FAM65B	CpG-Shores-Promoter	CPG:_43_FAM65B_CpG-ShoresU-Promoter	-0.283835	9.34255	-4.85171	0.00139794	0.223653	-0.62152
16216	Ch_979496_0020015	chr10:56578533-56578665	CPG:_60_POLR2A	Shores-Promoter	CPG:_60_POLR2A_ShoresU-Promoter	-0.373352	8.70088	-4.84493	0.00140972	0.223653	-0.628943
30392	Ch_979496_0003085	chr1:202615759-202615818	CPG:_46_RGD1563319	CpG-Shores-Promoter	CPG:_46_RGD1563319_CpG-ShoresU-Promoter	-0.522305	8.13763	-4.83407	0.00142885	0.223653	-0.640861
20569	Ch_979496_0021735	chr10:108252627-108252686	CPG:_120_D4A8L6_RAT	CpG-Shores	CPG:_120_D4A8L6_RAT_CpG-ShoresU	-0.467236	8.15687	-4.83077	0.0014347	0.223653	-0.644476
18912	Ch_979496_0021134	chr10:89904625-89904684	CPG:_72_PTRF	CpG-Shores	CPG:_72_PTRF_CpG-ShoresU	0.356015	9.64219	4.76346	0.00156025	0.232879	-0.718822
13677	Ch_979496_0007985	chr18:77218342-77218401	CPG:_78_KCNG2_RAT	CpG-Shores-Promoter	CPG:_78_KCNG2_RAT_CpG-ShoresD-Promoter	-0.423731	8.17783	-4.75499	0.00157687	0.232879	-0.728229
248	Ch_979496_0003091	chr1:202616203-202616262	CPG:_46_RGD1563319	CpG-Shores	CPG:_46_RGD1563319_CpG-ShoresD	-0.351195	9.39283	-4.69937	0.00169102	0.243333	-0.79036
3010	Ch_979496_0031713	chr8:47067176-47067457	CPG:_50_USP2	CpG-Promoter	CPG:_50_USP2_CpG-Promoters	-0.288476	9.7095	-4.6391	0.00182498	0.246164	-0.858315
176	Ch_979496_0002107	chr1:139134141-139134200	CPG:_327_D3ZFL6_RAT	CpG-Shores	CPG:_327_D3ZFL6_RAT_CpG-ShoresU	-0.583731	10.0994	-4.63221	0.00184102	0.246164	-0.866127
3712	Ch_979496_0026417	chr12:9950176-9950457	CPG:_74_SMURF1	CpG-Promoter	CPG:_74_SMURF1_CpG-Promoters	-0.40293	10.3092	-4.62548	0.00185682	0.246164	-0.87376
7869	Ch_979496_0015529	chr2:14179901-14179960	CPG:_56_CCNH	CpG-Shores-Promoter	CPG:_56_CCNH_CpG-ShoresU-Promoter	0.447096	7.60604	4.58029	0.00196691	0.246164	-0.925249
7176	Ch_979496_0001828	chr1:107158733-107158792	CPG:_34_AABR07003537.1	CpG-Shores-Promoter	CPG:_34_AABR07003537.1_CpG-ShoresD-Promoter	-0.824338	10.0046	-4.57054	0.00199158	0.246164	-0.936403
13937	Ch_979496_0036308	chr11:80845289-80845496	CPG:_19_ETV5	CpG-Shores-Promoter	CPG:_19_ETV5_CpG-ShoresU-Promoter	-0.350569	7.73689	-4.55974	0.00201932	0.246164	-0.94879
7661	Ch_979496_0014500	chr6:104525702-104525835	CPG:_239_RGD1561115	CpG-Shores-Promoter	CPG:_239_RGD1561115_CpG-ShoresU-Promoter	-0.769232	7.88329	-4.53492	0.00208465	0.246164	-0.977322
10229	Ch_979496_0004241	chr7:10379863-10379997	CPG:_55_LINGO3	CpG	CPG:_55_LINGO3_CpG	-0.513221	10.7507	-4.53108	0.00209495	0.246164	-0.98174
14069	Ch_979496_0036597	chr11:85942944-85943130	CPG:_53_D4A9Y3_RAT	Shores	CPG:_53_D4A9Y3_RAT_ShoresD	0.640374	7.5713	4.52719	0.00210546	0.246164	-0.986229

## Sheet: DM_LTP2h
ProbeUID	ProbeName	GeneName	SystematicName	Class	geneRegion	logFC	AveExpr	t	P.Value	adj.P.Val	B
954	Ch_979496_0035308	chr19:56136664-56137147	CPG:_120_RGD1306091	CpG	CPG:_120_RGD1306091_CpG	-0.762289	9.44456	-12.7667	1.80097e-06	0.0101071	5.17249
27604	Ch_979496_0022958	chr17:47489215-47489274	CPG:_43_FAM65B	CpG-Shores-Promoter	CPG:_43_FAM65B_CpG-ShoresU-Promoter	-0.546886	9.34255	-9.34814	1.75461e-05	0.0287962	3.408
3715	Ch_979496_0007388	chr18:56545897-56546507	CPG:_67_SYNPO	CpG	CPG:_67_SYNPO_CpG	-0.614284	9.43251	-9.04378	2.22315e-05	0.0287962	3.2077
31785	Ch_979496_0018837	chr15:83103945-83104004	CPG:_121_KLF5	CpG-Shores	CPG:_121_KLF5_CpG-ShoresD	-1.21002	7.87452	-8.95689	2.3815e-05	0.0287962	3.14894
22104	Ch_979496_0019497	chr10:46292657-46292716	CPG:_26_RASD1	CpG-Shores	CPG:_26_RASD1_CpG-ShoresU-ShoresD	1.01454	12.6093	8.86366	2.56559e-05	0.0287962	3.0851
6067	Ch_979496_0033516	chr9:37881089-37881444	CPG:_69_CHST10	CpG	CPG:_69_CHST10_CpG	-0.63534	9.69651	-8.53943	3.34123e-05	0.0312517	2.85645
18911	Ch_979496_0016393	chr2:125845903-125845962	CPG:_225_FAT4	CpG-Shores	CPG:_225_FAT4_CpG-ShoresU	0.65008	11.6103	8.09617	4.86097e-05	0.0340181	2.52641
248	Ch_979496_0003091	chr1:202616203-202616262	CPG:_46_RGD1563319	CpG-Shores	CPG:_46_RGD1563319_CpG-ShoresD	-0.573837	9.39283	-7.67856	7.02875e-05	0.0340181	2.19583
20057	Ch_979496_0018792	chr15:82881381-82881440	CPG:_71_DIS3	CpG-Shores	CPG:_71_DIS3_CpG-ShoresU	0.613295	13.5615	7.57162	7.74469e-05	0.0340181	2.10794
54	Ch_979496_0001826	chr1:107158585-107158718	CPG:_34_AABR07003537.1	CpG-Promoter	CPG:_34_AABR07003537.1_CpG-Promoters	-2.21436	11.2169	-7.54043	7.9686e-05	0.0340181	2.08205
27752	Ch_979496_0027932	chr14:29140415-29140549	CPG:_104_XLOC_047831	CpG-Shores	CPG:_104_XLOC_047831_CpG-ShoresD	-0.500582	9.84078	-7.50174	8.25637e-05	0.0340181	2.04978
13677	Ch_979496_0007985	chr18:77218342-77218401	CPG:_78_KCNG2_RAT	CpG-Shores-Promoter	CPG:_78_KCNG2_RAT_CpG-ShoresD-Promoter	-0.658819	8.17783	-7.39308	9.12838e-05	0.0340181	1.95817
7745	Ch_979496_0033518	chr9:37881722-37881781	CPG:_69_CHST10	CpG-Shores-Promoter	CPG:_69_CHST10_CpG-ShoresD-Promoter	-0.484347	9.70954	-7.38873	9.16537e-05	0.0340181	1.95447
36874	Ch_979496_0022612	chr17:25772395-25772454	CPG:_67_JARID2	Shores	CPG:_67_JARID2_ShoresD	-1.04663	6.52781	-7.30762	9.88651e-05	0.0340181	1.8851
240	Ch_979496_0001666	chr1:92880270-92880943	Grb2	Promoter	Grb2_Promoters	-0.478621	7.84971	-7.30685	9.89365e-05	0.0340181	1.88444
77	Ch_979496_0036211	chr11:72603892-72604491	CPG:_54_D4ADT9_RAT	CpG	CPG:_54_D4ADT9_RAT_CpG	-0.410099	9.06593	-7.20806	0.000108594	0.0340181	1.79884
8889	Ch_979496_0001829	chr1:107158807-107158866	CPG:_34_AABR07003537.1	Shores-Promoter	CPG:_34_AABR07003537.1_ShoresD-Promoter	-1.12914	8.6667	-7.18624	0.000110867	0.0340181	1.77976
1359	Ch_979496_0008950	chr3:68098367-68099119	CPG:_98_RTN4RL2	CpG	CPG:_98_RTN4RL2_CpG	-0.42038	9.85693	-7.15392	0.00011433	0.0340181	1.7514
8114	Ch_979496_0009291	chr3:77742678-77742737	CPG:_91_TSPAN18	CpG-Shores-Promoter	CPG:_91_TSPAN18_CpG-ShoresD-Promoter	-0.634238	8.88118	-7.14622	0.000115172	0.0340181	1.74463
758	Ch_979496_0000711	chr1:78860364-78860719	CPG:_69_BLOC1S3	CpG-Shores	CPG:_69_BLOC1S3_CpG-ShoresU	-0.432851	9.05857	-7.00633	0.00013175	0.0346616	1.62019
37534	Ch_979496_0033517	chr9:37881570-37881629	CPG:_69_CHST10	CpG-Promoter	CPG:_69_CHST10_CpG-Promoters	-1.65892	8.42053	-6.9848	0.000134528	0.0346616	1.60082
4182	Ch_979496_0016099	chr2:61789432-61789491	CPG:_71_GOLPH3	CpG	CPG:_71_GOLPH3_CpG	-0.718405	8.84898	-6.97452	0.00013588	0.0346616	1.59154
7176	Ch_979496_0001828	chr1:107158733-107158792	CPG:_34_AABR07003537.1	CpG-Shores-Promoter	CPG:_34_AABR07003537.1_CpG-ShoresD-Promoter	-1.22341	10.0046	-6.78319	0.000163968	0.0385022	1.41642
132	Ch_979496_0001825	chr1:107158430-107158489	CPG:_34_AABR07003537.1	CpG-Shores-Promoter	CPG:_34_AABR07003537.1_CpG-ShoresU-Promoter	-1.43115	10.787	-6.74658	0.000170046	0.0385022	1.38236
3776	Ch_979496_0013148	chr6:10414319-10414453	CPG:_90_RHOQ	CpG	CPG:_90_RHOQ_CpG	-1.38738	10.0436	-6.71016	0.000176344	0.0385022	1.34829
1265	Ch_979496_0016028	chr2:58709531-58709823	E9PTW0_RAT	Promoter	E9PTW0_RAT_Promoters	-0.514843	11.0205	-6.67493	0.000182682	0.0385022	1.31516
37892	Ch_979496_0021906	chr10:109807096-109807155	CPG:_68_RGD1306926	CpG-Shores-Promoter	CPG:_68_RGD1306926_CpG-ShoresD-Promoter	-0.680558	8.10928	-6.57821	0.000201424	0.0385022	1.22334
4478	Ch_979496_0011380	chr3:158650275-158650559	CPG:_87_RNF114	CpG-Promoter	CPG:_87_RNF114_CpG-Promoters	-0.491647	9.05017	-6.5429	0.000208789	0.0385022	1.1895
29792	Ch_979496_0009245	chr3:76994504-76994563	CPG:_83_XLOC_110977	CpG-Shores	CPG:_83_XLOC_110977_CpG-ShoresD	-0.778248	9.01809	-6.54009	0.000209389	0.0385022	1.18679
24132	Ch_979496_0025450	chr20:3076058-3076324	CPG:_16_IER3	CpG-Shores	CPG:_16_IER3_CpG-ShoresU	-0.615084	11.0822	-6.51934	0.000213871	0.0385022	1.16682
14753	Ch_979496_0027925	chr14:29139542-29140316	CPG:_104_XLOC_047831	CpG-Shores-Promoter	CPG:_104_XLOC_047831_CpG-ShoresD-Promoter	-0.391739	9.88053	-6.48808	0.000220825	0.0385022	1.13661
4143	Ch_979496_0020664	chr10:73575737-73576171	CPG:_21_PPM1D	CpG-Shores	CPG:_21_PPM1D_CpG-ShoresD	-0.431656	9.52038	-6.45755	0.000227858	0.0385022	1.10698
27531	Ch_979496_0026864	chr12:32896458-32896517	CPG:_227_CCDC92	CpG-Shores	CPG:_227_CCDC92_CpG-ShoresU	-0.527947	8.30794	-6.43332	0.000233619	0.0385022	1.08336
599	Ch_979496_0019885	chr10:56194500-56194559	CPG:_33_ENSRNOG00000037615	CpG-Shores-Promoter	CPG:_33_ENSRNOG00000037615_CpG-ShoresD-Promoter	-0.396914	9.08634	-6.39549	0.000242936	0.0385022	1.04633
61	Ch_979496_0003088	chr1:202615907-202616188	CPG:_46_RGD1563319	CpG	CPG:_46_RGD1563319_CpG	-0.378701	9.6401	-6.39389	0.00024334	0.0385022	1.04475
9709	Ch_979496_0033309	chr9:14424014-14424496	CPG:_21_RGD1563020	Shores-Promoter	CPG:_21_RGD1563020_ShoresU-Promoter	-0.610756	9.28364	-6.35669	0.000252922	0.0385022	1.00813
552	Ch_979496_0014485	chr6:104523875-104524637	CPG:_239_RGD1561115	CpG	CPG:_239_RGD1561115_CpG	-0.821822	10.2567	-6.33404	0.000258962	0.0385022	0.985735
12300	Ch_979496_0004829	chr7:34030089-34030148	CPG:_141_BTG1	CpG-Shores	CPG:_141_BTG1_CpG-ShoresD	0.635518	6.28042	6.31964	0.000262885	0.0385022	0.971458
38110	Ch_979496_0036310	chr11:80845642-80845701	CPG:_19_ETV5	CpG-Shores-Promoter	CPG:_19_ETV5_CpG-ShoresU-ShoresD-Promoter	-1.0881	6.03963	-6.30277	0.000267567	0.0385022	0.954687
20569	Ch_979496_0021735	chr10:108252627-108252686	CPG:_120_D4A8L6_RAT	CpG-Shores	CPG:_120_D4A8L6_RAT_CpG-ShoresU	-0.605487	8.15687	-6.26016	0.000279801	0.0392561	0.91217
20700	Ch_979496_0021483	chr10:103699726-103700154	CPG:_134_SDK2	CpG-Promoter	CPG:_134_SDK2_CpG-Promoters	-0.422065	10.3984	-6.20565	0.000296369	0.0405664	0.85738
26242	Ch_979496_0013149	chr6:10414469-10414528	CPG:_90_RHOQ	CpG-Shores	CPG:_90_RHOQ_CpG-ShoresD	-0.464317	9.13497	-6.13981	0.000317842	0.0423556	0.790633
5172	Ch_979496_0003655	chr1:230666110-230666978	CPG:_132_VLDLR	CpG-Shores-Promoter	CPG:_132_VLDLR_CpG-ShoresU-Promoter	-0.461296	9.88772	-6.11731	0.00032557	0.0423556	0.767679
11084	Ch_979496_0020812	chr10:85607736-85607795	CPG:_43_COPZ2	CpG-Shores-Promoter	CPG:_43_COPZ2_CpG-ShoresU-Promoter	-1.43452	9.4503	-6.09881	0.000332082	0.0423556	0.748745
32587	Ch_979496_0008572	chr3:40103088-40103299	CPG:_32_ACVR1C	Shores-Promoter	CPG:_32_ACVR1C_ShoresD-Promoter	-0.416683	9.85095	-6.06775	0.000343342	0.0428186	0.71684
30392	Ch_979496_0003085	chr1:202615759-202615818	CPG:_46_RGD1563319	CpG-Shores-Promoter	CPG:_46_RGD1563319_CpG-ShoresU-Promoter	-0.641181	8.13763	-5.9343	0.000396753	0.0453838	0.578155
356	Ch_979496_0008729	chr3:58527632-58528381	CPG:_65_AGPS	Shores-Promoter	CPG:_65_AGPS_ShoresU-Promoter	-0.334234	7.56885	-5.90465	0.000409828	0.0453838	0.546982
31956	Ch_979496_0017029	chr2:181502752-181502811	CPG:_48_EFNA3	CpG-Shores	CPG:_48_EFNA3_CpG-ShoresU	-1.30267	6.90266	-5.89628	0.000413608	0.0453838	0.53815
9070	Ch_979496_0017032	chr2:181502826-181503135	CPG:_48_EFNA3	CpG	CPG:_48_EFNA3_CpG	-0.458981	10.3905	-5.8824	0.000419956	0.0453838	0.523492
33472	Ch_979496_0006090	chr7:122454133-122454192	CPG:_81_RGD1566029	CpG-Shores	CPG:_81_RGD1566029_CpG-ShoresU	-0.442249	7.80816	-5.88061	0.00042078	0.0453838	0.521606
3712	Ch_979496_0026417	chr12:9950176-9950457	CPG:_74_SMURF1	CpG-Promoter	CPG:_74_SMURF1_CpG-Promoters	-0.511382	10.3092	-5.87046	0.000425501	0.0453838	0.510864
27688	Ch_979496_0025315	chr20:1615793-1615852	ZFP57	Promoter	ZFP57_Promoters	-0.510332	4.74257	-5.86593	0.00042763	0.0453838	0.506058
10410	Ch_979496_0016104	chr2:61789586-61790974	CPG:_71_GOLPH3	Shores	CPG:_71_GOLPH3_ShoresD	-0.52176	6.20007	-5.85268	0.000433915	0.0453838	0.492006
10592	Ch_979496_0011964	chr4:66164336-66164395	CPG:_43_D4A242_RAT	CpG-Shores	CPG:_43_D4A242_RAT_CpG-ShoresU	-0.688162	9.93914	-5.83021	0.00044481	0.0453838	0.46811
32878	Ch_979496_0028036	chr14:39047244-39047303	CPG:_34_D3ZMK4_RAT	CpG-Promoter	CPG:_34_D3ZMK4_RAT_CpG-Promoters	-0.636193	7.71944	-5.82484	0.000447454	0.0453838	0.462398
35546	Ch_979496_0004242	chr7:10380013-10380072	CPG:_55_LINGO3	CpG-Shores	CPG:_55_LINGO3_CpG-ShoresD	-0.460595	9.11812	-5.81397	0.000452867	0.0453838	0.450802
18912	Ch_979496_0021134	chr10:89904625-89904684	CPG:_72_PTRF	CpG-Shores	CPG:_72_PTRF_CpG-ShoresU	0.432079	9.64219	5.78119	0.000469638	0.0462387	0.415719
8069	Ch_979496_0026867	chr12:32896532-32897095	CPG:_227_CCDC92	CpG	CPG:_227_CCDC92_CpG	-0.37049	9.38654	-5.75748	0.000482193	0.046285	0.390246
3980	Ch_979496_0024058	chr13:68368921-68369660	CPG:_103_LAMC1	CpG-Promoter	CPG:_103_LAMC1_CpG-Promoters	-0.328017	9.71867	-5.74931	0.000486603	0.046285	0.381451
2132	Ch_979496_0009166	chr3:76401558-76401692	CPG:_58_CREB3L1	CpG-Promoter	CPG:_58_CREB3L1_CpG-Promoters	-0.4495	8.74325	-5.72187	0.000501754	0.0469307	0.351818
2049	Ch_979496_0035431	chr11:17257325-17257609	CPG:_144_BTG3	CpG	CPG:_144_BTG3_CpG	-0.315784	8.27329	-5.69706	0.000515898	0.0474626	0.324932
21248	Ch_979496_0035030	chr19:32261034-32261093	CPG:_115_ARHGAP10	CpG-Shores-Promoter	CPG:_115_ARHGAP10_CpG-ShoresU-Promoter	-0.32473	10.1001	-5.64	0.000550121	0.0497949	0.262743
696	Ch_979496_0000234	chr1:15638927-15639680	CPG:_34_B0K035_RAT	Shores-Promoter	CPG:_34_B0K035_RAT_ShoresU-Promoter	-0.372723	5.26767	-5.58143	0.000587883	0.0506972	0.198366
7661	Ch_979496_0014500	chr6:104525702-104525835	CPG:_239_RGD1561115	CpG-Shores-Promoter	CPG:_239_RGD1561115_CpG-ShoresU-Promoter	-0.9465	7.88329	-5.57998	0.000588853	0.0506972	0.196767
3010	Ch_979496_0031713	chr8:47067176-47067457	CPG:_50_USP2	CpG-Promoter	CPG:_50_USP2_CpG-Promoters	-0.346168	9.7095	-5.56686	0.000597715	0.0506972	0.182267
21990	Ch_979496_0015769	chr2:31423858-31424139	CPG:_70_MARVELD2	CpG	CPG:_70_MARVELD2_CpG	-0.478185	10.7241	-5.54651	0.000611747	0.0506972	0.159733
13643	Ch_979496_0024743	chrX:38542075-38542356	CPG:_47_RGD1562211	Shores	CPG:_47_RGD1562211_ShoresU	-0.589259	7.22418	-5.54414	0.000613402	0.0506972	0.15711
2448	Ch_979496_0013760	chr6:45143300-45144041	CPG:_222_SOX11	CpG-Promoter	CPG:_222_SOX11_CpG-Promoters	-0.388097	8.92164	-5.54287	0.000614293	0.0506972	0.155699
1643	Ch_979496_0003336	chr1:209211947-209212831	CPG:_136_NRXN2	CpG	CPG:_136_NRXN2_CpG	-0.729871	10.0398	-5.51357	0.000635243	0.0516664	0.12311
3035	Ch_979496_0009241	chr3:76993779-76994489	CPG:_83_XLOC_110977	CpG	CPG:_83_XLOC_110977_CpG	-0.353906	9.70548	-5.46877	0.000668803	0.0536189	0.0730351
23093	Ch_979496_0035923	chr11:37972620-37972679	CPG:_83_ZNF295	CpG-Shores	CPG:_83_ZNF295_CpG-ShoresU	-1.0867	7.367	-5.39276	0.000730303	0.0572354	-0.0126613
180	Ch_979496_0010666	chr3:143360282-143360753	CPG:_30_PDRG1	Shores	CPG:_30_PDRG1_ShoresD	0.315526	7.97173	5.38806	0.00073431	0.0572354	-0.0179966
4341	Ch_979496_0032884	chr8:118349851-118350210	CPG:_66_XLOC_157345	CpG	CPG:_66_XLOC_157345_CpG	-0.318237	8.85196	-5.36753	0.000752076	0.0578171	-0.0413151
1017	Ch_979496_0006571	chr7:142401426-142401633	CPG:_38_PDE1B	Shores-Promoter	CPG:_38_PDE1B_ShoresD-Promoter	-0.693277	9.15211	-5.26089	0.000852308	0.0644053	-0.163532
26940	Ch_979496_0015538	chr2:14180567-14180626	CPG:_56_CCNH	CpG-Shores	CPG:_56_CCNH_CpG-ShoresD	0.358846	9.54876	5.25257	0.000860727	0.0644053	-0.173148
503	Ch_979496_0011384	chr3:158650575-158650934	CPG:_87_RNF114	CpG	CPG:_87_RNF114_CpG	-0.378476	8.44957	-5.19073	0.000926231	0.0683535	-0.24495
7869	Ch_979496_0015529	chr2:14179901-14179960	CPG:_56_CCNH	CpG-Shores-Promoter	CPG:_56_CCNH_CpG-ShoresU-Promoter	0.504624	7.60604	5.16964	0.000949805	0.0683535	-0.269577
991	Ch_979496_0014494	chr6:104524860-104525687	CPG:_239_RGD1561115	CpG-Shores	CPG:_239_RGD1561115_CpG-ShoresU	-0.6471	8.98217	-5.16228	0.000958182	0.0683535	-0.278183
14092	Ch_979496_0019823	chr10:56117612-56118636	CPG:_25_CNTROB	Shores	CPG:_25_CNTROB_ShoresU-ShoresD	0.400368	8.20587	5.15877	0.000962211	0.0683535	-0.282297
18678	Ch_979496_0017173	chr2:191278500-191278559	CPG:_114_U1	CpG-Shores	CPG:_114_U1_CpG-ShoresU-ShoresD	-0.402983	8.76959	-5.1004	0.00103196	0.0714459	-0.35094
24574	Ch_979496_0027752	chr14:12795775-12795834	CPG:_137_D4A123_RAT	CpG-Shores	CPG:_137_D4A123_RAT_CpG-ShoresD	-0.419437	9.40042	-5.09141	0.00104318	0.0714459	-0.361558
586	Ch_979496_0021205	chr10:90699961-90700380	CPG:_31_ARL4D	Shores-Promoter	CPG:_31_ARL4D_ShoresU-Promoter	-0.513814	7.97299	-5.09081	0.00104393	0.0714459	-0.36227
3976	Ch_979496_0010817	chr3:143867147-143867206	CPG:_50_D3ZHS3_RAT	CpG-Shores	CPG:_50_D3ZHS3_RAT_CpG-ShoresD	-0.521747	8.69617	-5.04587	0.00110214	0.0736017	-0.41556
31839	Ch_979496_0011931	chr4:65830371-65830430	CPG:_64_ZC3HAV1L	CpG-Shores	CPG:_64_ZC3HAV1L_CpG-ShoresU	-0.814565	8.58456	-5.02308	0.00113302	0.0736017	-0.442721
6931	Ch_979496_0027174	chr12:33684582-33684641	CPG:_59_VPS37B	CpG	CPG:_59_VPS37B_CpG	-0.635343	9.84846	-5.02168	0.00113495	0.0736017	-0.444392
25046	Ch_979496_0033158	chr9:10521983-10522545	CPG:_169_VEGFA	CpG	CPG:_169_VEGFA_CpG	-0.433566	10.1893	-5.00208	0.00116231	0.0736017	-0.467816
25297	Ch_979496_0037365	chr16:59832916-59832975	CPG:_80_PRAGMIN	CpG-Shores	CPG:_80_PRAGMIN_CpG-ShoresU	-0.761979	7.69112	-5.0004	0.00116468	0.0736017	-0.46982
343	Ch_979496_0009498	chr3:105171771-105172453	CPG:_89_PAK6	CpG	CPG:_89_PAK6_CpG	-0.457296	9.63527	-4.99626	0.00117056	0.0736017	-0.474779
20441	Ch_979496_0022643	chr17:25775661-25775794	CPG:_123_JARID2	CpG-Promoter	CPG:_123_JARID2_CpG-Promoters	-0.416669	9.0763	-4.98889	0.00118113	0.0736017	-0.483617
5245	Ch_979496_0011935	chr4:65830728-65831009	CPG:_64_ZC3HAV1L	CpG-Promoter	CPG:_64_ZC3HAV1L_CpG-Promoters	-0.669942	10.0135	-4.98563	0.00118583	0.0736017	-0.487525
8431	Ch_979496_0035042	chr19:32262044-32262403	CPG:_115_ARHGAP10	CpG	CPG:_115_ARHGAP10_CpG	-0.376131	9.07585	-4.97543	0.00120068	0.0736017	-0.499771
2775	Ch_979496_0010978	chr3:151708779-151709145	CPG:_104_EMILIN3	CpG	CPG:_104_EMILIN3_CpG	-0.410274	8.87722	-4.97141	0.00120659	0.0736017	-0.5046
21035	Ch_979496_0006504	chr7:140012989-140013048	CPG:_66_NR4A1	CpG-Shores-Promoter	CPG:_66_NR4A1_CpG-ShoresD-Promoter	0.32254	11.4921	4.92748	0.00127326	0.0768335	-0.557553
4081	Ch_979496_0024079	chr13:70058120-70059613	CPG:_154_ENSRNOG00000042188	Shores	CPG:_154_ENSRNOG00000042188_ShoresU	-0.303429	5.84581	-4.89813	0.00132004	0.0788095	-0.593108
22106	Ch_979496_0035587	chr11:27467199-27467408	CPG:_84_BACH1	CpG-Promoter	CPG:_84_BACH1_CpG-Promoters	-0.34026	10.3938	-4.87034	0.00136608	0.0806671	-0.626903
650	Ch_979496_0030449	chr5:152072643-152073595	CPG:_129_AHDC1	CpG	CPG:_129_AHDC1_CpG	-0.309092	9.47488	-4.8583	0.00138658	0.0806671	-0.641586
35595	Ch_979496_0036049	chr11:66829735-66829794	CPG:_18_HSPBAP1	CpG-Shores-Promoter	CPG:_18_HSPBAP1_CpG-ShoresD-Promoter	-0.625423	7.61065	-4.85159	0.00139814	0.0806671	-0.649776
17879	Ch_979496_0012596	chr4:132204147-132204206	CPG:_40_FRMD4B	CpG-Shores	CPG:_40_FRMD4B_CpG-ShoresU	0.323455	9.69806	4.84554	0.00140866	0.0806671	-0.657169
33979	Ch_979496_0034816	chr19:25611180-25611239	CPG:_65_ZSWIM4	CpG-Shores-Promoter	CPG:_65_ZSWIM4_CpG-ShoresU-Promoter	-0.424916	8.15924	-4.8214	0.0014515	0.0809603	-0.686736
3637	Ch_979496_0024101	chr13:70060744-70061117	CPG:_154_ENSRNOG00000042188	CpG-Promoter	CPG:_154_ENSRNOG00000042188_CpG-Promoters	-0.310467	8.54172	-4.81896	0.00145591	0.0809603	-0.689729
1700	Ch_979496_0015098	chr6:132294247-132296221	CPG:_190_BCL11B	CpG	CPG:_190_BCL11B_CpG	-0.844332	11.1073	-4.81297	0.00146679	0.0809603	-0.697078
3818	Ch_979496_0031733	chr8:47229438-47230030	PDZD3	Promoter	PDZD3_Promoters	0.338992	8.75888	4.8104	0.00147148	0.0809603	-0.700226
13168	Ch_979496_0011054	chr3:155108415-155108474	CPG:_133_KCNS1	CpG-Shores	CPG:_133_KCNS1_CpG-ShoresD	-0.415697	9.57236	-4.78362	0.00152144	0.0816284	-0.73319
9627	Ch_979496_0009290	chr3:77742277-77742663	CPG:_91_TSPAN18	CpG-Promoter	CPG:_91_TSPAN18_CpG-Promoters	-0.614969	8.8826	-4.77719	0.0015337	0.0816284	-0.741116
1763	Ch_979496_0024060	chr13:68369676-68369735	CPG:_103_LAMC1	CpG-Shores-Promoter	CPG:_103_LAMC1_CpG-ShoresD-Promoter	0.290244	12.5565	4.77647	0.00153507	0.0816284	-0.741998
13252	Ch_979496_0023457	chr17:88275752-88275811	CPG:_46_STAM	CpG-Shores-Promoter	CPG:_46_STAM_CpG-ShoresU-Promoter	0.389032	8.67569	4.77297	0.00154181	0.0816284	-0.746325
2118	Ch_979496_0034821	chr19:25611254-25611760	CPG:_65_ZSWIM4	CpG-Promoter	CPG:_65_ZSWIM4_CpG-Promoters	-0.345801	9.20764	-4.75751	0.00157191	0.0824444	-0.765427
5574	Ch_979496_0004238	chr7:10379492-10379847	CPG:_55_LINGO3	CpG-Promoter	CPG:_55_LINGO3_CpG-Promoters	-0.26982	9.73493	-4.7131	0.00166201	0.0861942	-0.820519
4731	Ch_979496_0004235	chr7:10378671-10379476	CPG:_55_LINGO3	Shores-Promoter	CPG:_55_LINGO3_ShoresU-Promoter	-0.325982	8.96473	-4.70734	0.00167412	0.0861942	-0.827695
4822	Ch_979496_0000150	chr1:13976596-13976655	CPG:_54_PERP	CpG	CPG:_54_PERP_CpG	0.294389	10.3704	4.66395	0.00176838	0.0894115	-0.881879
15454	Ch_979496_0016206	chr2:83446966-83447025	CPG:_99_ANKRD33B	CpG-Shores-Promoter	CPG:_99_ANKRD33B_CpG-ShoresD-Promoter	0.689932	9.32915	4.66391	0.00176847	0.0894115	-0.881932
17937	Ch_979496_0011933	chr4:65830445-65830640	CPG:_64_ZC3HAV1L	CpG	CPG:_64_ZC3HAV1L_CpG	-0.571621	10.1846	-4.65046	0.00179886	0.0901358	-0.898792
2516	Ch_979496_0034642	chr19:19725022-19725831	CPG:_118_SNX20	CpG	CPG:_118_SNX20_CpG	-0.274992	8.74499	-4.64004	0.00182279	0.0901518	-0.91187
7384	Ch_979496_0002849	chr1:195336031-195336794	CPG:_80_D4A0Y6_RAT	CpG-Promoter	CPG:_80_D4A0Y6_RAT_CpG-Promoters	-0.352389	9.55064	-4.63637	0.00183131	0.0901518	-0.916487
4282	Ch_979496_0022513	chr17:22528428-22528818	CPG:_167_ID4	Shores-Promoter	CPG:_167_ID4_ShoresD-Promoter	-0.508917	10.02	-4.62162	0.00186597	0.0903163	-0.935049
155	Ch_979496_0006146	chr7:122879334-122879393	CPG:_112_PHF21B	CpG	CPG:_112_PHF21B_CpG	0.525802	8.31253	4.62114	0.00186709	0.0903163	-0.935643
23486	Ch_979496_0020818	chr10:85608265-85608324	CPG:_43_COPZ2	CpG-Shores	CPG:_43_COPZ2_CpG-ShoresD	-0.330265	9.28548	-4.60952	0.0018949	0.0903163	-0.950288
1256	Ch_979496_0008734	chr3:58528739-58528871	CPG:_65_AGPS	CpG-Promoter	CPG:_65_AGPS_CpG-Promoters	-0.433175	8.90654	-4.60559	0.00190443	0.0903163	-0.955255
7724	Ch_979496_0019719	chr10:48788393-48788817	CPG:_41_SNORD49	CpG-Promoter	CPG:_41_SNORD49_CpG-Promoters	0.343425	8.88869	4.59514	0.00192997	0.0903163	-0.968448
30395	Ch_979496_0018305	chr15:41810560-41810619	CPG:_54_LOC100362888	CpG-Shores-Promoter	CPG:_54_LOC100362888_CpG-ShoresD-Promoter	-0.642449	10.0995	-4.59464	0.00193121	0.0903163	-0.969088
907	Ch_979496_0034907	chr19:26961862-26962259	CPG:_116_RNF150	CpG	CPG:_116_RNF150_CpG	-0.270155	8.50548	-4.58543	0.00195404	0.0906286	-0.980728
11240	Ch_979496_0014590	chr6:107442107-107442575	CPG:_164_D3Z9E7_RAT	Shores	CPG:_164_D3Z9E7_RAT_ShoresD	-0.435255	6.12191	-4.57863	0.00197109	0.0906701	-0.989337
19993	Ch_979496_0012556	chr4:129487363-129487422	CPG:_77_KBTBD8	CpG-Shores	CPG:_77_KBTBD8_CpG-ShoresD	-0.932938	7.55839	-4.56158	0.00201457	0.0919168	-1.01096
7569	Ch_979496_0032437	chr8:68214447-68214880	CPG:_260_SMAD6	CpG-Promoter	CPG:_260_SMAD6_CpG-Promoters	-0.369445	8.50287	-4.54682	0.00205302	0.0920804	-1.0297
19503	Ch_979496_0030133	chr5:145623496-145623999	CPG:_127_MAP7D1	CpG-Promoter	CPG:_127_MAP7D1_CpG-Promoters	-0.289862	9.26423	-4.5327	0.00209059	0.0920804	-1.04768
511	Ch_979496_0008628	chr3:43647043-43647852	CPG:_127_TBR1	CpG	CPG:_127_TBR1_CpG	-0.397888	8.50752	-4.5286	0.00210165	0.0920804	-1.05291
35317	Ch_979496_0036368	chr11:82032986-82033045	CPG:_18_EPHB3	CpG-Shores	CPG:_18_EPHB3_CpG-ShoresD	0.308881	11.5288	4.52477	0.00211203	0.0920804	-1.05779
15600	Ch_979496_0025102	chrX:100108427-100108560	CPG:_16_RGD1563666	CpG	CPG:_16_RGD1563666_CpG	0.315011	8.10573	4.52403	0.00211403	0.0920804	-1.05873
502	Ch_979496_0015763	chr2:31422381-31423771	CPG:_70_MARVELD2	Shores	CPG:_70_MARVELD2_ShoresU	-0.407999	6.45347	-4.52308	0.0021166	0.0920804	-1.05994
6313	Ch_979496_0011968	chr4:66164558-66164765	CPG:_43_D4A242_RAT	CpG-Promoter	CPG:_43_D4A242_RAT_CpG-Promoters	-1.64125	10.8586	-4.5126	0.00214535	0.0926131	-1.07331
37639	Ch_979496_0015929	chr2:39110744-39110803	CPG:_185_F1M4G7_RAT	CpG-Shores	CPG:_185_F1M4G7_RAT_CpG-ShoresD	-0.75505	7.69737	-4.49582	0.00219228	0.0937891	-1.09478
10229	Ch_979496_0004241	chr7:10379863-10379997	CPG:_55_LINGO3	CpG	CPG:_55_LINGO3_CpG	-0.508679	10.7507	-4.49098	0.00220601	0.0937891	-1.10097
1430	Ch_979496_0008019	chr18:79404719-79405344	CPG:_19_XLOC_076716	CpG-Shores-Promoter	CPG:_19_XLOC_076716_CpG-ShoresU-ShoresD-Promoter	-0.489735	8.95691	-4.48139	0.00223352	0.0941444	-1.11327
5080	Ch_979496_0009237	chr3:76993558-76993764	CPG:_83_XLOC_110977	CpG-Promoter	CPG:_83_XLOC_110977_CpG-Promoters	-0.782319	9.51048	-4.47641	0.00224792	0.0941444	-1.11964
13514	Ch_979496_0014922	chr6:123086746-123086805	CPG:_107_EMAL5_RAT	CpG-Shores	CPG:_107_EMAL5_RAT_CpG-ShoresU	-0.744751	8.39788	-4.46598	0.0022785	0.0942769	-1.13305
244	Ch_979496_0017050	chr2:181507942-181508356	CPG:_46_EFNA3	CpG-Promoter	CPG:_46_EFNA3_CpG-Promoters	-0.415856	9.99013	-4.45405	0.00231399	0.0942769	-1.14839
25275	Ch_979496_0015828	chr2:34242858-34243096	CPG:_125_D4A8R8_RAT	Shores-Promoter	CPG:_125_D4A8R8_RAT_ShoresD-Promoter	-0.507473	5.23872	-4.4491	0.00232889	0.0942769	-1.15476
19809	Ch_979496_0003339	chr1:209212847-209212906	CPG:_136_NRXN2	CpG-Shores	CPG:_136_NRXN2_CpG-ShoresD	-0.351049	12.234	-4.44808	0.00233197	0.0942769	-1.15607
1973	Ch_979496_0011966	chr4:66164410-66164543	CPG:_43_D4A242_RAT	CpG	CPG:_43_D4A242_RAT_CpG	-1.03103	10.9654	-4.44281	0.00234796	0.0942769	-1.16285
18012	Ch_979496_0011646	chr4:7111563-7111622	CPG:_153_D3ZQ01_RAT	CpG-Shores	CPG:_153_D3ZQ01_RAT_CpG-ShoresU	0.286716	10.4683	4.42947	0.00238902	0.0942769	-1.18007
21940	Ch_979496_0030318	chr5:149301303-149301604	CPG:_46_SERINC2	CpG	CPG:_46_SERINC2_CpG	-0.617529	9.16556	-4.42923	0.00238977	0.0942769	-1.18038
7462	Ch_979496_0018304	chr15:41810266-41810544	CPG:_54_LOC100362888	CpG-Promoter	CPG:_54_LOC100362888_CpG-Promoters	-0.492198	9.41003	-4.4199	0.00241895	0.0942769	-1.19243
15556	Ch_979496_0008022	chr18:79405536-79405685	CPG:_19_XLOC_076716	CpG-Shores-Promoter	CPG:_19_XLOC_076716_CpG-ShoresD-Promoter	-0.904807	10.1437	-4.41734	0.00242701	0.0942769	-1.19573
23972	Ch_979496_0022960	chr17:47489289-47489422	CPG:_43_FAM65B	CpG-Promoter	CPG:_43_FAM65B_CpG-Promoters	-0.379316	8.78136	-4.41491	0.0024347	0.0942769	-1.19887
5986	Ch_979496_0000992	chr1:82306465-82306598	CPG:_60_ITPKC	CpG-Promoter	CPG:_60_ITPKC_CpG-Promoters	-0.594081	7.75804	-4.41454	0.00243588	0.0942769	-1.19935
9304	Ch_979496_0008025	chr18:79405747-79405956	CPG:_19_XLOC_076716	Shores-Promoter	CPG:_19_XLOC_076716_ShoresD-Promoter	-0.306942	9.77449	-4.37486	0.00256538	0.0980405	-1.2508
27587	Ch_979496_0027922	chr14:29139126-29139260	CPG:_104_XLOC_047831	Shores-Promoter	CPG:_104_XLOC_047831_ShoresU-ShoresD-Promoter	-0.263802	8.39461	-4.37406	0.00256806	0.0980405	-1.25184
4987	Ch_979496_0038056	chr3_random:931002-931995	CPG:_15_BDNF	Shores-Promoter	CPG:_15_BDNF_ShoresU-ShoresD-Promoter	0.430928	6.70264	4.36137	0.0026111	0.09901	-1.26835
7831	Ch_979496_0024814	chrX:52686082-52687374	CPG:_103_RBBP7	Shores	CPG:_103_RBBP7_ShoresU	0.281679	5.57465	4.33137	0.00271596	0.100151	-1.30748
6451	Ch_979496_0009164	chr3:76401107-76401316	CPG:_58_CREB3L1	CpG	CPG:_58_CREB3L1_CpG	-0.836519	8.33136	-4.33134	0.00271606	0.100151	-1.30752
6800	Ch_979496_0015734	chr2:27720600-27721029	CPG:_87_ENC1	CpG-Promoter	CPG:_87_ENC1_CpG-Promoters	-0.252882	9.14863	-4.32257	0.00274757	0.100151	-1.31898
12909	Ch_979496_0016242	chr2:103086568-103086627	CPG:_112_BHLHE22	CpG-Shores-Promoter	CPG:_112_BHLHE22_CpG-ShoresU-Promoter	-0.290283	9.1427	-4.31924	0.00275965	0.100151	-1.32334
26696	Ch_979496_0020813	chr10:85607811-85607870	CPG:_43_COPZ2	CpG-Promoter	CPG:_43_COPZ2_CpG-Promoters	-0.707086	10.3639	-4.31672	0.00276881	0.100151	-1.32664
7077	Ch_979496_0022541	chr17:24219795-24220004	CPG:_24_RBM24	CpG	CPG:_24_RBM24_CpG	-0.310927	9.85219	-4.3151	0.00277473	0.100151	-1.32876
8027	Ch_979496_0023685	chr13:32176597-32176730	CPG:_84_INHBB	CpG-Shores-Promoter	CPG:_84_INHBB_CpG-ShoresU-Promoter	-0.272565	8.91236	-4.30743	0.00280292	0.100151	-1.33881
7941	Ch_979496_0011605	chr4:2585296-2585430	CPG:_85_INSIG1	CpG	CPG:_85_INSIG1_CpG	-1.14046	11.0585	-4.30651	0.00280633	0.100151	-1.34002
20894	Ch_979496_0000241	chr1:15639773-15639984	CPG:_34_B0K035_RAT	CpG-Promoter	CPG:_34_B0K035_RAT_CpG-Promoters	-0.291165	8.96013	-4.29439	0.00285155	0.100151	-1.35591
22089	Ch_979496_0027568	chr14:5393235-5393294	CPG:_82_LRRC8C	CpG-Shores	CPG:_82_LRRC8C_CpG-ShoresU	0.305467	9.50418	4.29439	0.00285159	0.100151	-1.35593
6193	Ch_979496_0031396	chr8:11544874-11545378	CPG:_129_FUT4	CpG-Promoter	CPG:_129_FUT4_CpG-Promoters	-0.276306	9.59002	-4.29017	0.00286752	0.100151	-1.36147
3906	Ch_979496_0003138	chr1:203835955-203837306	CPG:_199_E9PTV7_RAT	CpG	CPG:_199_E9PTV7_RAT_CpG	-0.350335	9.77778	-4.28669	0.00288073	0.100151	-1.36604
34117	Ch_979496_0017046	chr2:181507796-181507855	CPG:_46_EFNA3	CpG-Shores	CPG:_46_EFNA3_CpG-ShoresU	-0.380614	11.0861	-4.2855	0.00288526	0.100151	-1.3676
3734	Ch_979496_0006282	chr7:124035620-124035901	CPG:_173_F1MAS4_RAT	CpG-Shores	CPG:_173_F1MAS4_RAT_CpG-ShoresD	-0.379282	9.84383	-4.2828	0.00289558	0.100151	-1.37115
6399	Ch_979496_0014502	chr6:104525999-104526741	CPG:_239_RGD1561115	Shores-Promoter	CPG:_239_RGD1561115_ShoresU-ShoresD-Promoter	-0.254413	8.60221	-4.27933	0.00290888	0.100151	-1.37571
18777	Ch_979496_0015487	chr2:3097653-3097712	CPG:_93_GPR150	CpG-Shores	CPG:_93_GPR150_CpG-ShoresU	0.323437	9.68583	4.2737	0.00293062	0.100284	-1.38311
3300	Ch_979496_0021001	chr10:86971519-86971652	CPG:_47_CDK12_RAT	Shores-Promoter	CPG:_47_CDK12_RAT_ShoresU-Promoter	0.528303	6.02771	4.26636	0.00295923	0.10065	-1.39278
29878	Ch_979496_0010872	chr3:146520886-146520945	CPG:_69_RBM12	CpG-Shores	CPG:_69_RBM12_CpG-ShoresU	-0.381962	8.23328	-4.24803	0.00303205	0.102505	-1.41696
4480	Ch_979496_0031397	chr8:11545394-11545453	CPG:_129_FUT4	CpG-Shores-Promoter	CPG:_129_FUT4_CpG-ShoresD-Promoter	-0.363389	8.03048	-4.24283	0.00305305	0.102597	-1.42382
8405	Ch_979496_0005716	chr7:112775197-112775608	CPG:_79_ARC	CpG-Promoter	CPG:_79_ARC_CpG-Promoters	-0.509324	9.42876	-4.21866	0.00315277	0.103628	-1.4558
24753	Ch_979496_0009489	chr3:105171696-105171755	CPG:_89_PAK6	CpG-Shores	CPG:_89_PAK6_CpG-ShoresU	-0.433517	8.92894	-4.21848	0.00315351	0.103628	-1.45603
23098	Ch_979496_0020117	chr10:59374007-59374066	CPG:_68_SPNS2	CpG	CPG:_68_SPNS2_CpG	0.304843	10.1322	4.21633	0.00316257	0.103628	-1.45889
6474	Ch_979496_0022767	chr17:32895839-32896457	CPG:_98_DSP	CpG-Promoter	CPG:_98_DSP_CpG-Promoters	-0.40358	9.65482	-4.21395	0.00317258	0.103628	-1.46203
18972	Ch_979496_0026420	chr12:9950578-9950637	CPG:_74_SMURF1	CpG	CPG:_74_SMURF1_CpG	-0.532959	11.5891	-4.21313	0.00317606	0.103628	-1.46312
4961	Ch_979496_0011606	chr4:2585532-2585966	CPG:_85_INSIG1	CpG-Promoter	CPG:_85_INSIG1_CpG-Promoters	-0.72209	10.026	-4.2069	0.00320257	0.103889	-1.47139
303	Ch_979496_0027706	chr14:11659612-11659671	CPG:_80_LOC100361238	CpG-Shores	CPG:_80_LOC100361238_CpG-ShoresD	-0.766048	7.87723	-4.17442	0.00334454	0.107871	-1.51457
6390	Ch_979496_0035893	chr11:36600061-36600495	CPG:_40_B3GALT5	CpG	CPG:_40_B3GALT5_CpG	0.274427	9.37776	4.16159	0.00340251	0.109113	-1.53167
3738	Ch_979496_0008735	chr3:58528885-58528944	CPG:_65_AGPS	CpG	CPG:_65_AGPS_CpG	-0.340574	10.6553	-4.15365	0.00343892	0.10934	-1.54227
30931	Ch_979496_0023956	chr13:57894233-57894292	CPG:_54_RGS2	Shores-Promoter	CPG:_54_RGS2_ShoresU-Promoter	0.251493	9.13206	4.15157	0.00344853	0.10934	-1.54505
15130	Ch_979496_0020594	chr10:68281758-68282138	CPG:_43_CRLF3	CpG-Promoter	CPG:_43_CRLF3_CpG-Promoters	-0.471534	11.0023	-4.14143	0.00349579	0.110216	-1.5586
13782	Ch_979496_0015772	chr2:31424154-31424361	CPG:_70_MARVELD2	CpG-Promoter	CPG:_70_MARVELD2_CpG-Promoters	-0.289624	10.6842	-4.13162	0.00354215	0.111053	-1.57172
24137	Ch_979496_0005323	chr7:89670878-89670937	CPG:_90_EXT1	CpG-Shores-Promoter	CPG:_90_EXT1_CpG-ShoresU-Promoter	-0.618749	7.51051	-4.11596	0.00361758	0.112788	-1.5927
3459	Ch_979496_0022605	chr17:25771587-25772288	CPG:_67_JARID2	CpG	CPG:_67_JARID2_CpG	-0.341413	10.3876	-4.10957	0.00364886	0.113135	-1.60128
9631	Ch_979496_0024299	chr13:88049129-88049263	CPG:_34_NHLH1	CpG	CPG:_34_NHLH1_CpG	-0.401538	9.21138	-4.10303	0.00368118	0.11351	-1.61006
3836	Ch_979496_0018822	chr15:83102178-83102873	CPG:_121_KLF5	Shores-Promoter	CPG:_121_KLF5_ShoresU-Promoter	0.236706	8.38917	4.09401	0.00372627	0.114272	-1.62219
5238	Ch_979496_0008460	chr3:18969711-18970315	XLOC_101933_XLOC_101933	Promoter	XLOC_101933_XLOC_101933_Promoters	-0.32124	4.60833	-4.08573	0.00376815	0.114929	-1.63332
36854	Ch_979496_0034403	chr19:275532-275591	CPG:_20_RRAD	CpG-Shores	CPG:_20_RRAD_CpG-ShoresD	0.361666	10.3556	4.06945	0.00385205	0.116327	-1.65526
11784	Ch_979496_0012553	chr4:129487141-129487348	CPG:_77_KBTBD8	CpG	CPG:_77_KBTBD8_CpG	-0.299757	9.81219	-4.0688	0.00385545	0.116327	-1.65614
573	Ch_979496_0019332	chr10:38931066-38931643	CPG:_78_F1M0U8_RAT	CpG	CPG:_78_F1M0U8_RAT_CpG	-0.393156	9.17639	-4.06341	0.0038837	0.116553	-1.66341
33159	Ch_979496_0017047	chr2:181507869-181507928	CPG:_46_EFNA3	CpG	CPG:_46_EFNA3_CpG	-0.491616	10.2379	-4.05743	0.00391525	0.116747	-1.67147
5811	Ch_979496_0009676	chr3:114838484-114838839	CPG:_83_DUSP2	CpG-Promoter	CPG:_83_DUSP2_CpG-Promoters	-0.277873	9.25184	-4.04717	0.00397013	0.116747	-1.68534
5089	Ch_979496_0011735	chr4:9734810-9735094	CPG:_143_PHTF2	Shores-Promoter	CPG:_143_PHTF2_ShoresU-Promoter	-0.254161	6.48586	-4.04142	0.00400123	0.116747	-1.69311
22628	Ch_979496_0019688	chr10:47390044-47390178	CPG:_28_ENSRNOG00000028099	CpG-Promoter	CPG:_28_ENSRNOG00000028099_CpG-Promoters	-0.707755	9.67862	-4.0374	0.00402314	0.116747	-1.69855
5529	Ch_979496_0029765	chr5:136909647-136909931	CPG:_35_NASP	Shores	CPG:_35_NASP_ShoresD	0.232394	9.88178	4.03441	0.00403952	0.116747	-1.7026
2374	Ch_979496_0031548	chr8:20824688-20824832	CPG:_18_LDLR	CpG-Shores	CPG:_18_LDLR_CpG-ShoresD	0.275515	10.0849	4.03034	0.00406192	0.116747	-1.70811
25951	Ch_979496_0019336	chr10:38931658-38931717	CPG:_78_F1M0U8_RAT	CpG-Shores	CPG:_78_F1M0U8_RAT_CpG-ShoresD	-0.502116	10.0701	-4.0289	0.00406989	0.116747	-1.71007
7343	Ch_979496_0007984	chr18:77218192-77218326	CPG:_78_KCNG2_RAT	CpG-Promoter	CPG:_78_KCNG2_RAT_CpG-Promoters	-0.235061	9.9685	-4.02801	0.00407482	0.116747	-1.71127
3877	Ch_979496_0035159	chr19:35074670-35075813	CPG:_72_TRADD	Shores-Promoter	CPG:_72_TRADD_ShoresD-Promoter	0.251489	8.11545	4.02754	0.0040774	0.116747	-1.7119
13353	Ch_979496_0030673	chr5:155030636-155030695	CPG:_40_D3ZV58_RAT	CpG-Shores-Promoter	CPG:_40_D3ZV58_RAT_CpG-ShoresU-Promoter	0.404604	9.41265	4.00626	0.00419729	0.119569	-1.74078
5134	Ch_979496_0003923	chr1:259903098-259904415	CPG:_98_RBM20	Shores	CPG:_98_RBM20_ShoresU	0.312046	8.57168	3.99919	0.00423796	0.119723	-1.75039
12410	Ch_979496_0016159	chr2:77990418-77990477	CPG:_128_MARCH11	CpG-Shores	CPG:_128_MARCH11_CpG-ShoresD	-0.339553	9.69726	-3.99791	0.00424535	0.119723	-1.75212
1616	Ch_979496_0015731	chr2:27720357-27720416	CPG:_87_ENC1	CpG-Shores-Promoter	CPG:_87_ENC1_CpG-ShoresU-Promoter	-0.239474	9.44325	-3.98146	0.00434174	0.121829	-1.7745
22581	Ch_979496_0035301	chr19:56136139-56136198	CPG:_120_RGD1306091	CpG-Shores-Promoter	CPG:_120_RGD1306091_CpG-ShoresU-Promoter	0.322846	13.0203	3.9526	0.00451673	0.125828	-1.81388
217	Ch_979496_0021904	chr10:109806796-109807080	CPG:_68_RGD1306926	CpG-Promoter	CPG:_68_RGD1306926_CpG-Promoters	-0.262851	8.82196	-3.94643	0.00455511	0.125828	-1.82232
5381	Ch_979496_0015968	chr2:41800335-41800986	CPG:_90_PLK2	CpG-Promoter	CPG:_90_PLK2_CpG-Promoters	0.247865	8.96004	3.94479	0.00456534	0.125828	-1.82456
3475	Ch_979496_0037625	chr16:69293335-69293394	CPG:_43_LOC100363275	CpG-Shores-Promoter	CPG:_43_LOC100363275_CpG-ShoresD-Promoter	-0.694101	5.33835	-3.94081	0.00459032	0.125828	-1.83
10550	Ch_979496_0012742	chr4:144139660-144139719	CPG:_115_BHLHE40	Shores-Promoter	CPG:_115_BHLHE40_ShoresD-Promoter	0.2235	9.76656	3.93986	0.00459635	0.125828	-1.8313
968	Ch_979496_0028820	chr14:101869226-101870087	CPG:_80_PELI1	Shores-Promoter	CPG:_80_PELI1_ShoresU-Promoter	-0.301288	7.26438	-3.93545	0.00462428	0.125978	-1.83734
14069	Ch_979496_0036597	chr11:85942944-85943130	CPG:_53_D4A9Y3_RAT	Shores	CPG:_53_D4A9Y3_RAT_ShoresD	0.554898	7.5713	3.92291	0.00470466	0.126983	-1.85452
8498	Ch_979496_0019807	chr10:56116946-56117005	CPG:_25_CNTROB	CpG-Shores-Promoter	CPG:_25_CNTROB_CpG-ShoresU-Promoter	0.342609	9.46361	3.92263	0.00470642	0.126983	-1.8549
17665	Ch_979496_0011418	chr3:158826014-158826582	CPG:_209_CEBPB	CpG-Promoter	CPG:_209_CEBPB_CpG-Promoters	-0.228116	10.5124	-3.91157	0.00477864	0.128007	-1.87008
16254	Ch_979496_0030475	chr5:152101808-152102054	CPG:_58_AHDC1	CpG-Promoter	CPG:_58_AHDC1_CpG-Promoters	-0.392228	10.2121	-3.90985	0.00478999	0.128007	-1.87244
16367	Ch_979496_0000149	chr1:13976227-13976580	CPG:_54_PERP	CpG-Promoter	CPG:_54_PERP_CpG-Promoters	-0.27127	9.16222	-3.89893	0.0048626	0.128847	-1.88744
1157	Ch_979496_0018831	chr15:83103427-83103930	CPG:_121_KLF5	CpG	CPG:_121_KLF5_CpG	-0.660699	11.0249	-3.89694	0.00487596	0.128847	-1.89018
9195	Ch_979496_0012507	chr4:128596654-128598398	CPG:_156_D4AEE8_RAT	CpG	CPG:_156_D4AEE8_RAT_CpG	-0.300394	9.0476	-3.8948	0.00489033	0.128847	-1.89311
8466	Ch_979496_0024570	chrX:7569927-7570582	XLOC_171906_XLOC_171906	Promoter	XLOC_171906_XLOC_171906_Promoters	0.288006	7.48016	3.88792	0.00493696	0.129468	-1.90257
6060	Ch_979496_0012641	chr4:134540507-134540873	CPG:_63_GPR27	CpG-Shores-Promoter	CPG:_63_GPR27_CpG-ShoresU-Promoter	-0.217584	9.52539	-3.87994	0.00499173	0.130255	-1.91357
18908	Ch_979496_0018827	chr15:83102918-83103412	CPG:_121_KLF5	CpG-Promoter	CPG:_121_KLF5_CpG-Promoters	-0.648681	10.7562	-3.87681	0.00501337	0.130255	-1.91788
1827	Ch_979496_0037124	chr16:19794745-19794804	CPG:_83_NCAN	CpG-Shores	CPG:_83_NCAN_CpG-ShoresD	-0.30945	9.62413	-3.86948	0.00506441	0.130975	-1.92798
27899	Ch_979496_0023721	chr13:33556943-33557002	CPG:_64_HTR5B	CpG-Shores	CPG:_64_HTR5B_CpG-ShoresU	-0.328855	11.3898	-3.85909	0.00513775	0.131898	-1.94232
2901	Ch_979496_0035232	chr19:41947458-41947744	CPG:_57_TERF2IP	Shores	CPG:_57_TERF2IP_ShoresD	0.551021	6.82948	3.85619	0.00515839	0.131898	-1.94632
5413	Ch_979496_0033067	chr9:9788597-9789255	CPG:_136_SRF	CpG	CPG:_136_SRF_CpG	-0.289776	9.99726	-3.85448	0.00517061	0.131898	-1.94868
1112	Ch_979496_0012363	chr4:119765534-119766745	CPG:_224_EGR4	CpG	CPG:_224_EGR4_CpG	-0.270674	9.10296	-3.84814	0.00521624	0.131965	-1.95744
31871	Ch_979496_0016869	chr2:159384499-159384558	CPG:_30_PPM1L	Shores	CPG:_30_PPM1L_ShoresU	-0.453137	7.93975	-3.84707	0.00522401	0.131965	-1.95892
12949	Ch_979496_0021382	chr10:93114750-93114882	CPG:_56_ARF2	CpG	CPG:_56_ARF2_CpG	0.298294	10.5653	3.84434	0.00524382	0.131965	-1.96269
969	Ch_979496_0032205	chr8:60352152-60352211	CPG:_92_LINGO1	CpG-Shores-Promoter	CPG:_92_LINGO1_CpG-ShoresD-Promoter	-0.313437	10.8939	-3.83953	0.0052789	0.132213	-1.96934
6427	Ch_979496_0027739	chr14:12794431-12795760	CPG:_137_D4A123_RAT	CpG	CPG:_137_D4A123_RAT_CpG	-0.220856	9.64532	-3.82856	0.00535991	0.132213	-1.98453
4197	Ch_979496_0011202	chr3:156181555-156181762	CPG:_28_D3ZWM4_RAT	CpG	CPG:_28_D3ZWM4_RAT_CpG	-0.768393	10.2966	-3.82635	0.00537641	0.132213	-1.98759
5036	Ch_979496_0000986	chr1:82306021-82306080	CPG:_60_ITPKC	CpG-Shores	CPG:_60_ITPKC_CpG-ShoresU	-0.735539	7.72309	-3.82602	0.00537887	0.132213	-1.98805
2860	Ch_979496_0029806	chr5:137104175-137105357	CPG:_28_MUTYH	Shores	CPG:_28_MUTYH_ShoresD	0.235039	8.0575	3.82477	0.00538819	0.132213	-1.98977
24395	Ch_979496_0009454	chr3:105140796-105140855	CPG:_22_PAK6	CpG-Shores-Promoter	CPG:_22_PAK6_CpG-ShoresU-Promoter	-0.246724	10.547	-3.82099	0.00541656	0.132213	-1.99501
970	Ch_979496_0005222	chr7:73825676-73825735	CPG:_199_KLF10	CpG-Shores	CPG:_199_KLF10_CpG-ShoresU	-0.416573	7.88935	-3.82073	0.00541857	0.132213	-1.99538
981	Ch_979496_0019841	chr10:56133230-56133659	CPG:_93_RGD1563441	CpG-Promoter	CPG:_93_RGD1563441_CpG-Promoters	-0.247367	9.56117	-3.81017	0.00549874	0.133489	-2.01003
29018	Ch_979496_0007411	chr18:56573642-56573701	CPG:_48_SYNPO	CpG-Shores	CPG:_48_SYNPO_CpG-ShoresU	-0.324403	8.41586	-3.80526	0.0055364	0.133489	-2.01683
16508	Ch_979496_0014268	chr6:93411388-93411447	CPG:_55_D4A3W8_RAT	CpG-Shores	CPG:_55_D4A3W8_RAT_CpG-ShoresD	-0.426936	11.3467	-3.80451	0.0055422	0.133489	-2.01788
705	Ch_979496_0003219	chr1:206369196-206369677	CPG:_105_CHKA	CpG	CPG:_105_CHKA_CpG	-0.411604	8.94083	-3.78908	0.00566267	0.135807	-2.03932
247	Ch_979496_0017218	chr2:193241608-193241667	CPG:_123_ZNF697	CpG-Shores	CPG:_123_ZNF697_CpG-ShoresD	-0.427737	9.01294	-3.78546	0.00569135	0.135914	-2.04436
3413	Ch_979496_0024403	chr13:96044959-96045881	CPG:_48_ITPKB	Shores	CPG:_48_ITPKB_ShoresU-ShoresD	-0.230832	9.17444	-3.7798	0.0057365	0.136412	-2.05224
22648	Ch_979496_0015376	chr6:136199873-136199932	CPG:_54_D3ZYQ3_RAT	CpG-Shores	CPG:_54_D3ZYQ3_RAT_CpG-ShoresU	-0.289381	10.3884	-3.77184	0.00580057	0.136487	-2.06331
14319	Ch_979496_0029658	chr5:96494817-96494951	CPG:_38_XLOC_126330	CpG-Promoter	CPG:_38_XLOC_126330_CpG-Promoters	0.277339	9.74038	3.7684	0.00582851	0.136487	-2.0681
33477	Ch_979496_0029431	chr5:62089442-62089501	CPG:_197_RGD1565350	CpG-Shores	CPG:_197_RGD1565350_CpG-ShoresU	-0.373097	9.08088	-3.76787	0.00583289	0.136487	-2.06885
32952	Ch_979496_0035594	chr11:27467724-27467783	CPG:_84_BACH1	CpG-Shores	CPG:_84_BACH1_CpG-ShoresD	0.479302	6.38289	3.76737	0.00583693	0.136487	-2.06954
19002	Ch_979496_0034434	chr19:374364-374423	CPG:_75_CAR7	CpG-Shores	CPG:_75_CAR7_CpG-ShoresU	-0.724169	7.52242	-3.7614	0.00588583	0.137059	-2.07786
34744	Ch_979496_0036271	chr11:79006202-79006261	CPG:_43_BCL6	Shores-Promoter	CPG:_43_BCL6_ShoresU-ShoresD-Promoter	-0.502028	7.15755	-3.7581	0.00591311	0.137125	-2.08247
3555	Ch_979496_0037287	chr16:59673479-59674414	CPG:_159_F1LWE5_RAT	Shores-Promoter	CPG:_159_F1LWE5_RAT_ShoresU-Promoter	-0.223595	6.59239	-3.75397	0.00594735	0.137352	-2.08823
11203	Ch_979496_0008218	chr3:10950233-10951341	CPG:_93_FIBCD1	CpG-Promoter	CPG:_93_FIBCD1_CpG-Promoters	-0.217897	9.5596	-3.75071	0.00597459	0.137415	-2.09279
1231	Ch_979496_0028075	chr14:43359756-43359815	CPG:_51_BEND4	CpG-Shores	CPG:_51_BEND4_CpG-ShoresU-ShoresD	0.298521	9.71545	3.74735	0.00600276	0.1375	-2.09748
35118	Ch_979496_0026245	chr20:45856470-45856529	CPG:_76_SESN1	CpG-Shores-Promoter	CPG:_76_SESN1_CpG-ShoresU-Promoter	0.224225	10.1396	3.74175	0.00605006	0.137537	-2.1053
33916	Ch_979496_0014932	chr6:123087629-123087688	CPG:_107_EMAL5_RAT	CpG-Shores-Promoter	CPG:_107_EMAL5_RAT_CpG-ShoresD-Promoter	-0.514511	9.1066	-3.74052	0.00606045	0.137537	-2.10702
6436	Ch_979496_0008526	chr3:38870686-38870745	CPG:_41_NR4A2	CpG-Shores	CPG:_41_NR4A2_CpG-ShoresD	0.253413	11.5186	3.73724	0.00608838	0.137537	-2.1116
1638	Ch_979496_0020151	chr10:59495260-59495757	CPG:_174_UBE2G1	CpG-Promoter	CPG:_174_UBE2G1_CpG-Promoters	-0.283146	9.20462	-3.7356	0.0061024	0.137537	-2.11389
7468	Ch_979496_0030244	chr5:146460941-146461000	CPG:_74_SFPQ	CpG-Shores-Promoter	CPG:_74_SFPQ_CpG-ShoresU-Promoter	-0.797131	13.0255	-3.71556	0.00627657	0.140896	-2.14195
14182	Ch_979496_0028292	chr14:82112243-82112302	CPG:_80_RNF4_RAT	CpG-Shores-Promoter	CPG:_80_RNF4_RAT_CpG-ShoresD-Promoter	0.332571	8.66729	3.71062	0.00632028	0.141312	-2.14887
15877	Ch_979496_0001862	chr1:116626154-116626213	CPG:_22_F1M724_RAT	CpG-Shores-Promoter	CPG:_22_F1M724_RAT_CpG-ShoresD-Promoter	-0.410645	10.6079	-3.7047	0.00637306	0.141927	-2.15717
6802	Ch_979496_0016153	chr2:77989974-77990403	CPG:_128_MARCH11	CpG	CPG:_128_MARCH11_CpG	-0.474202	10.0405	-3.69765	0.00643663	0.1426	-2.16706
3639	Ch_979496_0015383	chr6:136200437-136200496	CPG:_54_D3ZYQ3_RAT	CpG-Shores	CPG:_54_D3ZYQ3_RAT_CpG-ShoresD	-0.400359	8.47858	-3.69573	0.00645408	0.1426	-2.16976
7547	Ch_979496_0027172	chr12:33684436-33684568	CPG:_59_VPS37B	CpG-Promoter	CPG:_59_VPS37B_CpG-Promoters	-0.765933	10.2402	-3.68932	0.00651258	0.143074	-2.17876
4742	Ch_979496_0036052	chr11:66829810-66830424	CPG:_18_HSPBAP1	CpG-Shores	CPG:_18_HSPBAP1_CpG-ShoresD	-0.21527	9.53492	-3.6878	0.00652655	0.143074	-2.1809
4971	Ch_979496_0011166	chr3:156155528-156156037	CPG:_77_D3ZWM4_RAT	CpG	CPG:_77_D3ZWM4_RAT_CpG	-0.303885	9.98885	-3.67668	0.00662972	0.144558	-2.19653
85	Ch_979496_0024805	chrX:50990881-50991614	F1LVI0_RAT	Promoter	F1LVI0_RAT_Promoters	0.277919	5.29438	3.67496	0.00664575	0.144558	-2.19894
22029	Ch_979496_0031584	chr8:21021626-21021685	CPG:_55_RAB3D	CpG-Shores-Promoter	CPG:_55_RAB3D_CpG-ShoresD-Promoter	0.388032	12.8176	3.66727	0.00671829	0.145157	-2.20977
1611	Ch_979496_0002247	chr1:158041019-158041831	CPG:_133_XLOC_017742	CpG	CPG:_133_XLOC_017742_CpG	-0.216218	9.38529	-3.66532	0.00673682	0.145157	-2.21251
1384	Ch_979496_0022587	chr17:24230904-24231599	CPG:_65_RBM24	Shores	CPG:_65_RBM24_ShoresD	-0.289472	6.8182	-3.66385	0.00675089	0.145157	-2.21459
56	Ch_979496_0005272	chr7:74425273-74426263	CPG:_49_BAALC_RAT	Shores-Promoter	CPG:_49_BAALC_RAT_ShoresU-Promoter	-0.247308	8.89246	-3.65658	0.0068206	0.145375	-2.22483
13824	Ch_979496_0016778	chr2:155768890-155768949	CPG:_102_CCNL1	CpG-Shores	CPG:_102_CCNL1_CpG-ShoresU	-0.351149	11.4601	-3.65495	0.00683633	0.145375	-2.22713
2806	Ch_979496_0015911	chr2:39109118-39110728	CPG:_185_F1M4G7_RAT	CpG	CPG:_185_F1M4G7_RAT_CpG	-0.234504	8.40793	-3.6547	0.00683876	0.145375	-2.22748
36678	Ch_979496_0037252	chr16:47262195-47262254	CPG:_54_DCTD_RAT	CpG-Shores-Promoter	CPG:_54_DCTD_RAT_CpG-ShoresD-Promoter	0.250112	11.3609	3.64666	0.00691691	0.145951	-2.23881
22444	Ch_979496_0035635	chr11:29627061-29627120	CPG:_144_HUNK	Shores-Promoter	CPG:_144_HUNK_ShoresD-Promoter	0.248957	10.1711	3.64657	0.00691783	0.145951	-2.23895
9730	Ch_979496_0029862	chr5:138392146-138392205	CPG:_68_ARTN	Shores	CPG:_68_ARTN_ShoresD	-0.285563	8.71719	-3.64353	0.0069476	0.14603	-2.24323
7960	Ch_979496_0015379	chr6:136199948-136200421	CPG:_54_D3ZYQ3_RAT	CpG	CPG:_54_D3ZYQ3_RAT_CpG	-0.726862	10.5571	-3.63446	0.00703742	0.14684	-2.25603
12956	Ch_979496_0017459	chr2:202471597-202471952	CPG:_140_KCNA3	Shores-Promoter	CPG:_140_KCNA3_ShoresU-Promoter	-0.257964	8.02102	-3.63435	0.0070385	0.14684	-2.25619
2703	Ch_979496_0015699	chr2:27150696-27151322	CPG:_80_HMGCR	Shores	CPG:_80_HMGCR_ShoresD	0.328851	5.45598	3.62979	0.0070842	0.147246	-2.26264
14512	Ch_979496_0033314	chr9:14424631-14424764	CPG:_21_RGD1563020	CpG-Promoter	CPG:_21_RGD1563020_CpG-Promoters	-0.318295	9.97862	-3.62713	0.0071109	0.147256	-2.26639
12107	Ch_979496_0028627	chr14:92694384-92694980	CPG:_78_FIGNL1	Shores-Promoter	CPG:_78_FIGNL1_ShoresD-Promoter	0.208149	8.13893	3.61792	0.00720439	0.148643	-2.27941
4262	Ch_979496_0004422	chr7:11067430-11070333	CPG:_220_MIDN	CpG	CPG:_220_MIDN_CpG	-0.240187	9.37394	-3.61231	0.00726203	0.148837	-2.28735
5970	Ch_979496_0029071	chr5:17514345-17514774	CPG:_55_PENK	CpG-Promoter	CPG:_55_PENK_CpG-Promoters	-0.378618	9.23647	-3.61184	0.00726681	0.148837	-2.28801
25305	Ch_979496_0011752	chr4:9736423-9736482	CPG:_143_PHTF2	CpG-Shores	CPG:_143_PHTF2_CpG-ShoresD	-0.305914	7.86429	-3.60815	0.00730502	0.149076	-2.29324
7245	Ch_979496_0026604	chr12:15323389-15323823	CPG:_75_MAFK	Shores-Promoter	CPG:_75_MAFK_ShoresD-Promoter	0.240149	8.8966	3.60337	0.00735475	0.149261	-2.3
5938	Ch_979496_0024680	chrX:22777436-22778687	CPG:_307_D4A1S3_RAT	CpG-Promoter	CPG:_307_D4A1S3_RAT_CpG-Promoters	-0.449822	9.65848	-3.60218	0.0073673	0.149261	-2.3017
5386	Ch_979496_0011699	chr4:9517074-9517841	CPG:_122_PTPN12	CpG-Promoter	CPG:_122_PTPN12_CpG-Promoters	-0.381455	10.024	-3.59705	0.00742122	0.149813	-2.30897
19226	Ch_979496_0027418	chr12:43276609-43276742	CPG:_19_RGD1565883	CpG	CPG:_19_RGD1565883_CpG	-0.241077	10.755	-3.59223	0.00747219	0.149899	-2.31579
8901	Ch_979496_0019957	chr10:56486608-56486813	SNOU6-77	Shores-Promoter	SNOU6-77_ShoresU-Promoter	0.425699	7.59452	3.5891	0.00750558	0.149899	-2.32024
25756	Ch_979496_0037196	chr16:28431996-28432055	CPG:_47_TLL1	Shores	CPG:_47_TLL1_ShoresU	-0.239489	8.00602	-3.58694	0.00752865	0.149899	-2.3233
348	Ch_979496_0033147	chr9:10520703-10521948	CPG:_169_VEGFA	CpG-Promoter	CPG:_169_VEGFA_CpG-Promoters	-0.254939	9.21452	-3.5866	0.00753236	0.149899	-2.32379
3996	Ch_979496_0017464	chr2:202472041-202472854	CPG:_140_KCNA3	CpG-Promoter	CPG:_140_KCNA3_CpG-Promoters	-0.224313	10.5149	-3.58108	0.00759174	0.150547	-2.33161
17339	Ch_979496_0003251	chr1:207602253-207602312	CPG:_40_NPAS4	Shores-Promoter	CPG:_40_NPAS4_ShoresU-Promoter	0.273423	9.34761	3.57671	0.00763912	0.150953	-2.33781
4856	Ch_979496_0009390	chr3:103184109-103184534	CPG:_35_SPRED1	CpG-Promoter	CPG:_35_SPRED1_CpG-Promoters	-0.23497	8.59556	-3.57256	0.00768446	0.151316	-2.34371
7412	Ch_979496_0001376	chr1:84073356-84073415	CPG:_78_ACTN4	CpG-Shores	CPG:_78_ACTN4_CpG-ShoresU	-0.321483	9.74078	-3.56644	0.00775184	0.15211	-2.35241
9307	Ch_979496_0028038	chr14:39047467-39047674	CPG:_34_D3ZMK4_RAT	Shores-Promoter	CPG:_34_D3ZMK4_RAT_ShoresD-Promoter	-0.405404	9.62495	-3.56005	0.00782282	0.152132	-2.3615
13628	Ch_979496_0021003	chr10:86971736-86971795	CPG:_47_CDK12_RAT	CpG-Shores-Promoter	CPG:_47_CDK12_RAT_CpG-ShoresU-Promoter	0.230065	8.68071	3.55991	0.00782435	0.152132	-2.36169
12805	Ch_979496_0024519	chr13:110554213-110554897	CPG:_103_PLXNA2	Shores	CPG:_103_PLXNA2_ShoresU	0.342921	5.80163	3.55344	0.00789697	0.152132	-2.3709
11242	Ch_979496_0010464	chr3:137150722-137150929	CPG:_73_SSTR4	CpG	CPG:_73_SSTR4_CpG	-0.310121	9.64167	-3.55174	0.00791613	0.152132	-2.37331
28611	Ch_979496_0018704	chr15:60452038-60452255	RGC32	Promoter	RGC32_Promoters	0.375181	8.06653	3.54985	0.00793748	0.152132	-2.376
3856	Ch_979496_0006742	chr18:5933944-5934669	CPG:_148_SS18	CpG-Promoter	CPG:_148_SS18_CpG-Promoters	-0.235641	9.62406	-3.54916	0.00794538	0.152132	-2.37699
579	Ch_979496_0027234	chr12:39702477-39703355	CPG:_155_TESC	CpG	CPG:_155_TESC_CpG	-0.209993	9.53652	-3.54859	0.00795186	0.152132	-2.3778
19917	Ch_979496_0030679	chr5:155031212-155031271	CPG:_40_D3ZV58_RAT	CpG-Shores-Promoter	CPG:_40_D3ZV58_RAT_CpG-ShoresD-Promoter	0.2369	10.233	3.54701	0.00796985	0.152132	-2.38006
5443	Ch_979496_0018802	chr15:82882121-82882763	CPG:_71_DIS3	Shores-Promoter	CPG:_71_DIS3_ShoresD-Promoter	0.209523	5.27177	3.54051	0.00804419	0.152791	-2.38931
26554	Ch_979496_0032408	chr8:68211809-68211868	CPG:_260_SMAD6	CpG-Shores	CPG:_260_SMAD6_CpG-ShoresU	-0.394913	8.6684	-3.53918	0.00805949	0.152791	-2.3912
1919	Ch_979496_0033918	chr9:74754034-74754389	CPG:_112_CHPF	CpG	CPG:_112_CHPF_CpG	-0.204393	9.45473	-3.53246	0.00813728	0.152791	-2.40077
6488	Ch_979496_0012658	chr4:134542432-134542565	CPG:_153_GPR27	CpG-Shores	CPG:_153_GPR27_CpG-ShoresD	-0.211855	9.543	-3.5312	0.00815206	0.152791	-2.40258
1569	Ch_979496_0022026	chr17:7087607-7088008	CPG:_224_PTCH1	CpG-Shores-Promoter	CPG:_224_PTCH1_CpG-ShoresD-Promoter	-0.20225	9.45543	-3.53009	0.00816502	0.152791	-2.40416
2077	Ch_979496_0007424	chr18:56574227-56575036	CPG:_48_SYNPO	Shores-Promoter	CPG:_48_SYNPO_ShoresD-Promoter	-0.206057	8.57438	-3.52806	0.0081887	0.152791	-2.40705
20508	Ch_979496_0030253	chr5:146461607-146461666	CPG:_74_SFPQ	CpG-Shores	CPG:_74_SFPQ_CpG-ShoresD	-0.215926	9.07191	-3.52753	0.00819497	0.152791	-2.40781
594	Ch_979496_0017023	chr2:181501810-181502737	CPG:_48_EFNA3	Shores	CPG:_48_EFNA3_ShoresU	-0.283276	8.81463	-3.51866	0.00829966	0.153981	-2.42046
1182	Ch_979496_0002344	chr1:168380990-168382447	CPG:_21_ADM	Shores	CPG:_21_ADM_ShoresD	0.220073	8.31394	3.51749	0.00831368	0.153981	-2.42214
38158	Ch_979496_0016429	chr2:125848779-125848838	CPG:_225_FAT4	CpG-Shores	CPG:_225_FAT4_CpG-ShoresD	-0.2374	9.98696	-3.51273	0.00837051	0.154394	-2.42893
4100	Ch_979496_0024841	chrX:52688698-52689366	CPG:_103_RBBP7	Shores-Promoter	CPG:_103_RBBP7_ShoresD-Promoter	-0.199744	7.94111	-3.51103	0.00839099	0.154394	-2.43136
21985	Ch_979496_0016910	chr2:163712582-163712715	CPG:_24_SLITRK3	CpG-Promoter	CPG:_24_SLITRK3_CpG-Promoters	0.23418	11.0211	3.50681	0.00844188	0.154686	-2.43739
6729	Ch_979496_0009282	chr3:77741685-77742262	CPG:_91_TSPAN18	CpG	CPG:_91_TSPAN18_CpG	-0.298139	9.58994	-3.50515	0.00846198	0.154686	-2.43976
2958	Ch_979496_0020600	chr10:68282294-68282897	CPG:_43_CRLF3	Shores-Promoter	CPG:_43_CRLF3_ShoresD-Promoter	-0.230569	7.06719	-3.49745	0.00855604	0.155898	-2.45077
4713	Ch_979496_0026990	chr12:33138704-33140186	CPG:_53_RILPL2	Shores	CPG:_53_RILPL2_ShoresD	0.445584	6.9917	3.48565	0.00870234	0.157225	-2.46766
25121	Ch_979496_0006709	chr18:5148428-5148487	CPG:_126_ZNF521	CpG-Promoter	CPG:_126_ZNF521_CpG-Promoters	-0.579175	8.0053	-3.4837	0.00872676	0.157225	-2.47045
3698	Ch_979496_0028506	chr14:84421107-84421166	CPG:_53_OSBP2	CpG-Shores	CPG:_53_OSBP2_CpG-ShoresU	-0.263084	9.45842	-3.48306	0.00873476	0.157225	-2.47136
455	Ch_979496_0018787	chr15:82880041-82881366	CPG:_71_DIS3	Shores	CPG:_71_DIS3_ShoresU	0.248869	6.1927	3.48256	0.00874096	0.157225	-2.47207
4842	Ch_979496_0009366	chr3:94824840-94824899	CPG:_38_KIF18A	CpG-Shores-Promoter	CPG:_38_KIF18A_CpG-ShoresU-Promoter	0.252271	9.71802	3.47918	0.00878361	0.15739	-2.47692
30923	Ch_979496_0003396	chr1:209316303-209316362	CPG:_53_NRXN2	CpG-Shores	CPG:_53_NRXN2_CpG-ShoresU	-0.604999	9.30127	-3.47739	0.00880624	0.15739	-2.47948
4156	Ch_979496_0013438	chr6:26771410-26771617	CPG:_42_DNMT3A	CpG-Promoter	CPG:_42_DNMT3A_CpG-Promoters	-0.211328	9.57512	-3.46854	0.00891903	0.158827	-2.49216
13510	Ch_979496_0010179	chr3:120012926-120012985	CPG:_82_PCNA	CpG-Shores-Promoter	CPG:_82_PCNA_CpG-ShoresD-Promoter	0.26546	9.10533	3.46283	0.00899276	0.158827	-2.50036
4552	Ch_979496_0011055	chr3:155108490-155108549	CPG:_133_KCNS1	Shores	CPG:_133_KCNS1_ShoresD	-0.340896	8.92167	-3.46173	0.00900694	0.158827	-2.50193
7572	Ch_979496_0000354	chr1:29070313-29071118	CPG:_21_RSPO3	Shores	CPG:_21_RSPO3_ShoresU	0.33006	6.30568	3.46032	0.00902527	0.158827	-2.50395
8903	Ch_979496_0010687	chr3:143376811-143377396	CPG:_59_XKR7	CpG-Promoter	CPG:_59_XKR7_CpG-Promoters	-0.202677	10.6044	-3.4601	0.0090281	0.158827	-2.50427
1468	Ch_979496_0028151	chr14:62270481-62270910	CPG:_151_XLOC_048557	CpG	CPG:_151_XLOC_048557_CpG	-0.262457	9.90698	-3.45461	0.00909988	0.159113	-2.51215
4101	Ch_979496_0021575	chr10:105818216-105818423	CPG:_108_GRB2	CpG	CPG:_108_GRB2_CpG	-0.293566	9.78768	-3.45451	0.0091011	0.159113	-2.51229
12902	Ch_979496_0011603	chr4:2585221-2585280	CPG:_85_INSIG1	CpG-Shores	CPG:_85_INSIG1_CpG-ShoresU	-0.270185	9.03151	-3.45062	0.00915234	0.159512	-2.51788
4594	Ch_979496_0031979	chr8:55083089-55084048	CPG:_113_ARHGAP20	Shores	CPG:_113_ARHGAP20_ShoresU	0.416728	7.31537	3.43738	0.00932888	0.161814	-2.5369
5319	Ch_979496_0016194	chr2:83446035-83446094	CPG:_99_ANKRD33B	CpG-Shores	CPG:_99_ANKRD33B_CpG-ShoresU	0.21927	8.80537	3.4364	0.0093421	0.161814	-2.53831
176	Ch_979496_0002107	chr1:139134141-139134200	CPG:_327_D3ZFL6_RAT	CpG-Shores	CPG:_327_D3ZFL6_RAT_CpG-ShoresU	-0.43254	10.0994	-3.43243	0.0093958	0.162244	-2.54402
18379	Ch_979496_0010838	chr3:143905584-143905643	CPG:_103_D3ZHS3_RAT	CpG-Shores-Promoter	CPG:_103_D3ZHS3_RAT_CpG-ShoresD-Promoter	-0.37166	8.74391	-3.42958	0.00943447	0.162412	-2.54811
275	Ch_979496_0013184	chr6:11176588-11176872	CPG:_84_EPCAM	CpG-Promoter	CPG:_84_EPCAM_CpG-Promoters	-0.339462	10.7553	-3.42691	0.00947092	0.162501	-2.55195
4746	Ch_979496_0026455	chr12:10369608-10370042	CPG:_134_NPTX2	CpG	CPG:_134_NPTX2_CpG	-0.283326	9.51018	-3.42497	0.00949756	0.162501	-2.55475
2221	Ch_979496_0002065	chr1:137666878-137667356	CPG:_107_CPEB1	CpG-Shores-Promoter	CPG:_107_CPEB1_CpG-ShoresU-ShoresD-Promoter	-0.257907	10.2413	-3.4139	0.00965089	0.163582	-2.57069
11370	Ch_979496_0033588	chr9:47194447-47194785	CPG:_46_OBFC2A	CpG-Promoter	CPG:_46_OBFC2A_CpG-Promoters	0.296282	10.6429	3.41361	0.00965492	0.163582	-2.57111
428	Ch_979496_0006020	chr7:118537431-118537490	CPG:_85_ATF4	CpG-Shores-Promoter	CPG:_85_ATF4_CpG-ShoresD-Promoter	0.243579	10.5674	3.41038	0.00970011	0.163582	-2.57576
25363	Ch_979496_0026421	chr12:9950652-9950711	CPG:_74_SMURF1	CpG-Shores	CPG:_74_SMURF1_CpG-ShoresD	-0.583087	10.9324	-3.40886	0.00972148	0.163582	-2.57795
3763	Ch_979496_0022055	chr17:7090750-7091930	CPG:_224_PTCH1	Shores	CPG:_224_PTCH1_ShoresD	-0.235096	5.43555	-3.40725	0.00974418	0.163582	-2.58027
6087	Ch_979496_0025143	chrX:122056600-122056902	CPG:_32_GLA	CpG-Promoter	CPG:_32_GLA_CpG-Promoters	0.426528	8.881	3.40684	0.00974986	0.163582	-2.58085
5505	Ch_979496_0023089	chr17:62770874-62771303	CPG:_103_CREM_RAT	CpG	CPG:_103_CREM_RAT_CpG	-0.203978	9.1331	-3.40579	0.00976479	0.163582	-2.58237
23956	Ch_979496_0030822	chr5:157172038-157172097	CPG:_167_FAM43B	CpG-Shores	CPG:_167_FAM43B_CpG-ShoresU	-0.516772	8.72841	-3.40061	0.00983826	0.163967	-2.58983
14074	Ch_979496_0017323	chr2:196162511-196162720	CPG:_55_PTGFRN	CpG	CPG:_55_PTGFRN_CpG	-0.217411	9.81406	-3.39983	0.0098494	0.163967	-2.59096
23361	Ch_979496_0006011	chr7:118536531-118536590	CPG:_85_ATF4	CpG-Shores-Promoter	CPG:_85_ATF4_CpG-ShoresU-Promoter	0.316163	8.68859	3.39801	0.00987541	0.163967	-2.59358
12768	Ch_979496_0003194	chr1:203977246-203978052	CPG:_25_CARS	Shores-Promoter	CPG:_25_CARS_ShoresD-Promoter	0.209193	8.18709	3.39494	0.00991945	0.164104	-2.59801
35455	Ch_979496_0002690	chr1:185161168-185161227	CPG:_117_GSG1L	CpG-Shores	CPG:_117_GSG1L_CpG-ShoresU	-0.379706	8.50648	-3.39294	0.00994825	0.164104	-2.6009
11660	Ch_979496_0004889	chr7:36894165-36894224	CPG:_190_DUSP6	CpG-Shores	CPG:_190_DUSP6_CpG-ShoresD	0.693155	8.77537	3.39133	0.00997142	0.164104	-2.60321
1209	Ch_979496_0026631	chr12:17343549-17343608	CPG:_39_SPRY3	CpG-Shores	CPG:_39_SPRY3_CpG-ShoresD	-0.214013	11.0029	-3.38029	0.0101325	0.166035	-2.61916
14	Ch_979496_0029445	chr5:62089966-62091186	CPG:_197_RGD1565350	CpG-Promoter	CPG:_197_RGD1565350_CpG-Promoters	-0.23754	9.51908	-3.37924	0.0101479	0.166035	-2.62068
716	Ch_979496_0027636	chr14:10048501-10049822	CPG:_63_AGPAT9	Shores	CPG:_63_AGPAT9_ShoresU	0.204145	8.96377	3.37386	0.0102275	0.166851	-2.62845
14170	Ch_979496_0019327	chr10:38930918-38931051	CPG:_78_F1M0U8_RAT	CpG-Promoter	CPG:_78_F1M0U8_RAT_CpG-Promoters	-0.238586	9.61314	-3.37098	0.0102702	0.166929	-2.6326
1106	Ch_979496_0031499	chr8:11849143-11849424	CPG:_87_PANX1	CpG-Promoter	CPG:_87_PANX1_CpG-Promoters	-0.277541	8.92365	-3.36954	0.0102917	0.166929	-2.63468
28859	Ch_979496_0024394	chr13:96044349-96044408	CPG:_48_ITPKB	CpG-Shores-Promoter	CPG:_48_ITPKB_CpG-ShoresU-Promoter	-0.246719	9.37306	-3.36329	0.0103856	0.167525	-2.64372
3547	Ch_979496_0018228	chr15:36566278-36566948	CPG:_88_D3ZBB1_RAT	CpG	CPG:_88_D3ZBB1_RAT_CpG	-0.241895	9.2176	-3.36312	0.0103882	0.167525	-2.64397
3164	Ch_979496_0016250	chr2:103086642-103087428	CPG:_112_BHLHE22	CpG	CPG:_112_BHLHE22_CpG	-0.195804	9.59037	-3.35991	0.0104368	0.167826	-2.64861
2079	Ch_979496_0034232	chr9:90687290-90688020	CPG:_99_PER2	CpG-Promoter	CPG:_99_PER2_CpG-Promoters	-0.215274	9.21237	-3.35199	0.0105578	0.169016	-2.66007
7125	Ch_979496_0023175	chr17:63712856-63712989	CPG:_17_XLOC_069948	Shores	CPG:_17_XLOC_069948_ShoresD	0.264853	9.62247	3.35015	0.0105859	0.169016	-2.66273
15841	Ch_979496_0022768	chr17:32896472-32896531	CPG:_98_DSP	CpG-Shores-Promoter	CPG:_98_DSP_CpG-ShoresD-Promoter	-0.276046	9.88255	-3.34917	0.0106012	0.169016	-2.66416
7271	Ch_979496_0027243	chr12:39704025-39704602	CPG:_155_TESC	Shores-Promoter	CPG:_155_TESC_ShoresD-Promoter	-0.221764	9.08429	-3.34659	0.010641	0.169092	-2.66788
706	Ch_979496_0013753	chr6:45142333-45143114	CPG:_222_SOX11	CpG	CPG:_222_SOX11_CpG	-0.32926	9.6363	-3.34198	0.0107127	0.169092	-2.67457
1796	Ch_979496_0005283	chr7:74426478-74426756	CPG:_49_BAALC_RAT	CpG	CPG:_49_BAALC_RAT_CpG	-0.228318	9.86987	-3.34191	0.0107138	0.169092	-2.67467
9599	Ch_979496_0024412	chr13:96045896-96046455	CPG:_48_ITPKB	CpG-Shores	CPG:_48_ITPKB_CpG-ShoresD	-0.275787	9.58313	-3.3411	0.0107264	0.169092	-2.67584
346	Ch_979496_0029891	chr5:138394418-138394477	CPG:_20_ARTN	CpG-Shores-Promoter	CPG:_20_ARTN_CpG-ShoresD-Promoter	-0.350981	10.2797	-3.33546	0.0108149	0.170009	-2.68402
6563	Ch_979496_0033193	chr9:11830971-11831335	CPG:_42_RUNX2	CpG	CPG:_42_RUNX2_CpG	0.214987	10.4409	3.3209	0.0110469	0.17317	-2.70512
28449	Ch_979496_0003252	chr1:207602328-207602387	CPG:_40_NPAS4	CpG-Shores-Promoter	CPG:_40_NPAS4_CpG-ShoresU-Promoter	0.319917	9.05362	3.3183	0.0110888	0.173344	-2.70889
13179	Ch_979496_0014260	chr6:93410796-93410855	CPG:_55_D4A3W8_RAT	CpG-Shores	CPG:_55_D4A3W8_RAT_CpG-ShoresU	-0.562266	10.9522	-3.31577	0.0111299	0.173504	-2.71257
6280	Ch_979496_0034322	chr9:101532861-101533331	CPG:_254_EFNA5	CpG-Shores-Promoter	CPG:_254_EFNA5_CpG-ShoresD-Promoter	-0.322521	9.90389	-3.30165	0.0113618	0.176479	-2.73308
28744	Ch_979496_0020295	chr10:62500156-62500215	CPG:_160_RTN4RL1	CpG-Shores-Promoter	CPG:_160_RTN4RL1_CpG-ShoresU-Promoter	-0.265458	8.95323	-3.30033	0.0113837	0.176479	-2.73499
16888	Ch_979496_0021384	chr10:93114896-93114955	CPG:_56_ARF2	CpG-Shores	CPG:_56_ARF2_CpG-ShoresD	0.277879	8.17791	3.2896	0.0115637	0.178323	-2.75059
32852	Ch_979496_0017854	chr15:21098367-21098426	CPG:_110_RGD1563070	CpG-Shores-Promoter	CPG:_110_RGD1563070_CpG-ShoresU-Promoter	-0.21394	8.84064	-3.28796	0.0115914	0.178323	-2.75296
15067	Ch_979496_0006136	chr7:122877256-122877315	CPG:_117_PHF21B	CpG-Shores-Promoter	CPG:_117_PHF21B_CpG-ShoresU-ShoresD-Promoter	0.313857	9.63361	3.28757	0.011598	0.178323	-2.75353
26764	Ch_979496_0007634	chr18:61708664-61708723	CPG:_92_MALT1	CpG-Shores	CPG:_92_MALT1_CpG-ShoresD	-0.266101	9.79026	-3.27303	0.0118476	0.180204	-2.7747
4111	Ch_979496_0017210	chr2:193240474-193241594	CPG:_123_ZNF697	CpG	CPG:_123_ZNF697_CpG	-0.183786	9.92453	-3.2715	0.0118741	0.180204	-2.77692
4114	Ch_979496_0000716	chr1:78860967-78861026	CPG:_69_BLOC1S3	CpG-Shores-Promoter	CPG:_69_BLOC1S3_CpG-ShoresU-ShoresD-Promoter	-0.199886	9.3451	-3.27083	0.0118858	0.180204	-2.77789
4569	Ch_979496_0015291	chr6:136183253-136184500	CPG:_29_RGD1307749	Shores	CPG:_29_RGD1307749_ShoresU	0.201339	9.77459	3.26932	0.011912	0.180204	-2.78009
18400	Ch_979496_0004333	chr7:10467117-10467176	CPG:_95_DOT1L	CpG-Shores-Promoter	CPG:_95_DOT1L_CpG-ShoresD-Promoter	-0.321347	9.67043	-3.26839	0.0119284	0.180204	-2.78145
37283	Ch_979496_0018301	chr15:41810191-41810250	CPG:_54_LOC100362888	CpG-Shores-Promoter	CPG:_54_LOC100362888_CpG-ShoresU-Promoter	-0.571527	9.68726	-3.26422	0.0120014	0.180204	-2.78752
10777	Ch_979496_0028022	chr14:39044397-39044456	XLOC_051598_XLOC_051598	Promoter	XLOC_051598_XLOC_051598_Promoters	0.402699	6.82337	3.26418	0.0120022	0.180204	-2.78758
6205	Ch_979496_0031494	chr8:11848773-11849128	CPG:_87_PANX1	CpG	CPG:_87_PANX1_CpG	-0.201235	8.96479	-3.26409	0.0120038	0.180204	-2.78771
746	Ch_979496_0037090	chr16:19239639-19241013	CPG:_199_ENSRNOG00000039274	CpG	CPG:_199_ENSRNOG00000039274_CpG	-0.183387	9.48495	-3.2628	0.0120264	0.180204	-2.78958
69	Ch_979496_0019439	chr10:45469517-45469857	CPG:_52_LOC100363222	Shores	CPG:_52_LOC100363222_ShoresD	-0.430593	4.83259	-3.26069	0.0120637	0.180204	-2.79266
17738	Ch_979496_0030031	chr5:143049261-143049900	CPG:_97_AKIRIN1	Shores-Promoter	CPG:_97_AKIRIN1_ShoresD-Promoter	-0.200835	6.43037	-3.2591	0.0120919	0.180204	-2.79498
7967	Ch_979496_0030678	chr5:155030778-155031196	CPG:_40_D3ZV58_RAT	CpG-Promoter	CPG:_40_D3ZV58_RAT_CpG-Promoters	0.257709	8.38391	3.25833	0.0121057	0.180204	-2.79611
1222	Ch_979496_0012513	chr4:128596862-128598176	CPG:_156_D4AEE8_RAT	CpG-Promoter	CPG:_156_D4AEE8_RAT_CpG-Promoters	-0.246463	9.95952	-3.24886	0.0122749	0.182058	-2.80991
18300	Ch_979496_0030322	chr5:149301661-149301794	CPG:_46_SERINC2	CpG-Promoter	CPG:_46_SERINC2_CpG-Promoters	-0.337523	11.3681	-3.24774	0.0122951	0.182058	-2.81154
22674	Ch_979496_0020023	chr10:56579366-56579425	CPG:_60_POLR2A	CpG-Shores-Promoter	CPG:_60_POLR2A_CpG-ShoresD-Promoter	0.371035	11.9573	3.24474	0.0123493	0.182211	-2.81591
621	Ch_979496_0033165	chr9:10522636-10524003	CPG:_169_VEGFA	Shores	CPG:_169_VEGFA_ShoresD	-0.198786	8.92904	-3.23742	0.0124829	0.182211	-2.8266
36164	Ch_979496_0033778	chr9:74124755-74124814	CPG:_41_WNT10A	CpG-Promoter	CPG:_41_WNT10A_CpG-Promoters	-0.677761	7.67039	-3.236	0.012509	0.182211	-2.82867
3317	Ch_979496_0002523	chr1:180202741-180203025	CPG:_115_HS3ST2	CpG-Promoter	CPG:_115_HS3ST2_CpG-Promoters	-0.264681	8.93755	-3.23265	0.0125707	0.182211	-2.83357
13137	Ch_979496_0030323	chr5:149301874-149301933	CPG:_46_SERINC2	CpG-Shores-Promoter	CPG:_46_SERINC2_CpG-ShoresD-Promoter	-0.408816	8.93129	-3.23264	0.0125709	0.182211	-2.83358
3240	Ch_979496_0006428	chr7:139970060-139970193	CPG:_75_GRASP	CpG-Promoter	CPG:_75_GRASP_CpG-Promoters	-0.187501	9.46062	-3.23188	0.0125848	0.182211	-2.83468
15907	Ch_979496_0029938	chr5:141590764-141591048	CPG:_59_SMAP2	CpG-Promoter	CPG:_59_SMAP2_CpG-Promoters	-0.241177	10.2685	-3.23081	0.0126047	0.182211	-2.83624
33339	Ch_979496_0027705	chr14:11659464-11659597	CPG:_80_LOC100361238	CpG	CPG:_80_LOC100361238_CpG	-0.221531	8.12815	-3.22882	0.0126417	0.182211	-2.83916
2051	Ch_979496_0003445	chr1:212943354-212943783	CPG:_140_LRRC10B	CpG	CPG:_140_LRRC10B_CpG	-0.305138	8.42378	-3.22687	0.012678	0.182211	-2.84201
17435	Ch_979496_0029343	chr5:58101011-58101388	CPG:_85_DNAJA1	CpG	CPG:_85_DNAJA1_CpG	-0.235341	9.77781	-3.22669	0.0126813	0.182211	-2.84226
4167	Ch_979496_0019687	chr10:47389969-47390028	CPG:_28_ENSRNOG00000028099	CpG-Shores-Promoter	CPG:_28_ENSRNOG00000028099_CpG-ShoresU-Promoter	-0.505919	11.3419	-3.22608	0.0126927	0.182211	-2.84315
26349	Ch_979496_0016872	chr2:159385979-159386038	CPG:_30_PPM1L	CpG-Shores-Promoter	CPG:_30_PPM1L_CpG-ShoresU-Promoter	-0.514217	7.18839	-3.22315	0.0127475	0.182211	-2.84743
35788	Ch_979496_0004608	chr7:19726460-19726519	CPG:_67_TIMP3	CpG-Shores	CPG:_67_TIMP3_CpG-ShoresU	0.406112	5.56808	3.22171	0.0127746	0.182211	-2.84954
3472	Ch_979496_0031799	chr8:48406619-48407686	CPG:_110_DSCAML1	CpG	CPG:_110_DSCAML1_CpG	-0.311877	9.66691	-3.22105	0.012787	0.182211	-2.8505
15818	Ch_979496_0030472	chr5:152101679-152101738	CPG:_58_AHDC1	CpG	CPG:_58_AHDC1_CpG	-0.257735	10.495	-3.22076	0.0127924	0.182211	-2.85093
825	Ch_979496_0019703	chr10:48786841-48788306	CPG:_41_SNORD49	Shores	CPG:_41_SNORD49_ShoresU	0.18297	7.22845	3.21468	0.0129074	0.182564	-2.85981
34582	Ch_979496_0007383	chr18:56545823-56545882	CPG:_67_SYNPO	CpG-Shores	CPG:_67_SYNPO_CpG-ShoresU	-0.250008	8.63604	-3.21424	0.0129157	0.182564	-2.86045
2264	Ch_979496_0006906	chr18:27343799-27345018	CPG:_109_EGR1	Shores	CPG:_109_EGR1_ShoresD	-0.253836	9.29601	-3.21303	0.0129388	0.182564	-2.86223
4128	Ch_979496_0030089	chr5:145604655-145604936	CPG:_41_MAP7D1	CpG	CPG:_41_MAP7D1_CpG	-0.443388	9.9215	-3.21072	0.0129828	0.182564	-2.8656
1411	Ch_979496_0019407	chr10:39221225-39222601	CPG:_77_IRF1	Shores	CPG:_77_IRF1_ShoresD	0.24249	7.70178	3.20893	0.013017	0.182564	-2.86821
28937	Ch_979496_0024179	chr13:87336472-87336531	CPG:_56_PTMA_RAT	CpG-Shores	CPG:_56_PTMA_RAT_CpG-ShoresU	-0.300104	7.36294	-3.2082	0.0130311	0.182564	-2.86928
6095	Ch_979496_0009162	chr3:76401032-76401091	CPG:_58_CREB3L1	CpG-Shores	CPG:_58_CREB3L1_CpG-ShoresU	-0.230457	9.17432	-3.20748	0.0130449	0.182564	-2.87034
29003	Ch_979496_0013437	chr6:26771336-26771395	CPG:_42_DNMT3A	CpG-Shores-Promoter	CPG:_42_DNMT3A_CpG-ShoresU-Promoter	-0.22229	8.64294	-3.20361	0.0131195	0.183151	-2.876
7577	Ch_979496_0036135	chr11:71411949-71412609	CPG:_126_ACAP2	CpG	CPG:_126_ACAP2_CpG	-0.242666	9.11027	-3.20175	0.0131555	0.183168	-2.87872
13107	Ch_979496_0009423	chr3:104680268-104680327	CPG:_31_FSIP1	CpG-Shores-Promoter	CPG:_31_FSIP1_CpG-ShoresD-Promoter	0.293959	11.4407	3.199	0.0132089	0.183168	-2.88274
119	Ch_979496_0004280	chr7:10387383-10388792	CPG:_133_LINGO3	CpG	CPG:_133_LINGO3_CpG	-0.275884	10.7493	-3.19657	0.0132563	0.183168	-2.8863
20050	Ch_979496_0024468	chr13:107222999-107223058	CPG:_208_ATF3	CpG-Shores	CPG:_208_ATF3_CpG-ShoresU	0.221489	9.73217	3.19363	0.0133139	0.183168	-2.8906
14802	Ch_979496_0034524	chr19:9885370-9886250	CPG:_45_GINS3	Shores-Promoter	CPG:_45_GINS3_ShoresD-Promoter	0.320384	8.31372	3.19264	0.0133334	0.183168	-2.89205
3044	Ch_979496_0012384	chr4:119768859-119768992	CPG:_224_EGR4	CpG-Shores	CPG:_224_EGR4_CpG-ShoresD	-0.350562	8.47547	-3.19185	0.0133488	0.183168	-2.8932
1822	Ch_979496_0028535	chr14:84554971-84555356	CPG:_58_DUSP18	Shores-Promoter	CPG:_58_DUSP18_ShoresU-Promoter	0.195438	9.74067	3.19183	0.0133492	0.183168	-2.89323
947	Ch_979496_0017156	chr2:191277064-191278485	CPG:_114_U1	CpG-Shores	CPG:_114_U1_CpG-ShoresU	-0.218105	9.47723	-3.18814	0.013422	0.183718	-2.89863
3516	Ch_979496_0030786	chr5:155711269-155711628	CPG:_33_EPHA8	CpG	CPG:_33_EPHA8_CpG	-0.18631	11.0294	-3.18217	0.0135408	0.184748	-2.90737
2387	Ch_979496_0014265	chr6:93410870-93411373	CPG:_55_D4A3W8_RAT	CpG	CPG:_55_D4A3W8_RAT_CpG	-0.738454	10.3394	-3.17852	0.0136139	0.184748	-2.91272
13365	Ch_979496_0013180	chr6:11176386-11176445	CPG:_84_EPCAM	CpG-Shores-Promoter	CPG:_84_EPCAM_CpG-ShoresU-Promoter	-0.292776	8.70219	-3.17678	0.0136491	0.184748	-2.91528
16172	Ch_979496_0011692	chr4:9517000-9517059	CPG:_122_PTPN12	CpG-Shores-Promoter	CPG:_122_PTPN12_CpG-ShoresU-Promoter	0.323985	8.7746	3.1766	0.0136527	0.184748	-2.91554
4725	Ch_979496_0025463	chr20:3076415-3077343	CPG:_16_IER3	Shores	CPG:_16_IER3_ShoresU-ShoresD	0.193191	8.50297	3.17614	0.0136619	0.184748	-2.91621
3298	Ch_979496_0002526	chr1:180203041-180203700	CPG:_115_HS3ST2	CpG	CPG:_115_HS3ST2_CpG	-0.244582	9.66714	-3.17254	0.0137348	0.185288	-2.92149
7775	Ch_979496_0005442	chr7:96444868-96445492	CPG:_20_TRIB1	Shores	CPG:_20_TRIB1_ShoresD	0.21972	8.96115	3.1683	0.013821	0.186003	-2.9277
2451	Ch_979496_0023275	chr17:72564279-72564619	CPG:_39_IDI1	Shores	CPG:_39_IDI1_ShoresD	0.320199	5.39707	3.15666	0.0140609	0.18878	-2.94478
2348	Ch_979496_0007396	chr18:56572195-56573582	CPG:_48_SYNPO	Shores	CPG:_48_SYNPO_ShoresU	-0.200076	9.07973	-3.15428	0.0141104	0.188992	-2.94826
20570	Ch_979496_0033479	chr9:37852054-37852113	CPG:_19_CHST10	CpG-Shores	CPG:_19_CHST10_CpG-ShoresU	0.21427	10.5228	3.15037	0.0141923	0.189387	-2.954
22468	Ch_979496_0013146	chr6:10413668-10414026	CPG:_90_RHOQ	CpG-Promoter	CPG:_90_RHOQ_CpG-Promoters	-0.281514	12.2501	-3.14883	0.0142247	0.189387	-2.95626
395	Ch_979496_0010458	chr3:137150071-137150130	CPG:_73_SSTR4	CpG-Shores-Promoter	CPG:_73_SSTR4_CpG-ShoresU-Promoter	-0.253407	9.3501	-3.14805	0.0142411	0.189387	-2.95741
2231	Ch_979496_0019159	chr10:16514184-16514855	CPG:_126_STC2	CpG-Promoter	CPG:_126_STC2_CpG-Promoters	0.22879	10.2597	3.14367	0.0143337	0.190167	-2.96383
7312	Ch_979496_0003812	chr1:250461742-250462027	XLOC_021010_XLOC_021010	Promoter	XLOC_021010_XLOC_021010_Promoters	0.267362	8.28121	3.13908	0.0144316	0.190253	-2.97058
647	Ch_979496_0013682	chr6:39498607-39499970	CPG:_166_TRIB2	Shores	CPG:_166_TRIB2_ShoresD	-0.216549	7.30579	-3.13828	0.0144487	0.190253	-2.97176
22797	Ch_979496_0019690	chr10:47390194-47390253	CPG:_28_ENSRNOG00000028099	CpG-Shores-Promoter	CPG:_28_ENSRNOG00000028099_CpG-ShoresD-Promoter	-0.601769	10.3081	-3.1379	0.0144566	0.190253	-2.9723
1934	Ch_979496_0003648	chr1:230665862-230666095	CPG:_132_VLDLR	Shores-Promoter	CPG:_132_VLDLR_ShoresU-Promoter	-0.205772	9.03544	-3.13488	0.0145214	0.190253	-2.97674
25962	Ch_979496_0030919	chr5:163341449-163341508	CPG:_47_DHRS3	CpG-Shores-Promoter	CPG:_47_DHRS3_CpG-ShoresU-ShoresD-Promoter	0.307298	9.83074	3.13483	0.0145226	0.190253	-2.97682
5840	Ch_979496_0027975	chr14:36397575-36398223	CPG:_90_RASL11B	Shores-Promoter	CPG:_90_RASL11B_ShoresD-Promoter	0.196654	8.31039	3.13226	0.0145779	0.190253	-2.98059
995	Ch_979496_0032650	chr8:104443847-104445229	CPG:_47_DBR1	Shores	CPG:_47_DBR1_ShoresD	0.198932	6.14024	3.12859	0.0146574	0.190253	-2.98598
832	Ch_979496_0004652	chr7:20643439-20644085	CPG:_159_CRY1	CpG-Promoter	CPG:_159_CRY1_CpG-Promoters	-0.184939	9.34684	-3.12836	0.0146624	0.190253	-2.98632
331	Ch_979496_0010350	chr3:132797045-132797460	CPG:_68_RGD1307465	Shores-Promoter	CPG:_68_RGD1307465_ShoresU-Promoter	-0.331766	6.53581	-3.12826	0.0146646	0.190253	-2.98647
6322	Ch_979496_0034859	chr19:25839125-25839184	CPG:_51_F1M727_RAT	CpG-Shores-Promoter	CPG:_51_F1M727_RAT_CpG-ShoresU-ShoresD-Promoter	0.221113	10.3317	3.12591	0.0147158	0.190253	-2.98992
3963	Ch_979496_0035475	chr11:17476213-17476832	CPG:_90_XLOC_031897	CpG-Promoter	CPG:_90_XLOC_031897_CpG-Promoters	-0.240657	9.40086	-3.12424	0.0147524	0.190253	-2.99238
117	Ch_979496_0009326	chr3:78366729-78367444	CPG:_132_RGD1564664	CpG	CPG:_132_RGD1564664_CpG	-0.268269	8.7895	-3.12309	0.0147774	0.190253	-2.99407
6362	Ch_979496_0011047	chr3:155107488-155108297	CPG:_133_KCNS1	CpG	CPG:_133_KCNS1_CpG	-0.458431	10.0113	-3.12293	0.0147809	0.190253	-2.9943
2454	Ch_979496_0030091	chr5:145604963-145605022	CPG:_41_MAP7D1	CpG-Shores	CPG:_41_MAP7D1_CpG-ShoresD	-0.402542	9.20671	-3.11694	0.0149129	0.190474	-3.00311
7413	Ch_979496_0021632	chr10:106393198-106393630	CPG:_48_GALR2	Shores-Promoter	CPG:_48_GALR2_ShoresU-Promoter	0.197211	8.54753	3.11432	0.0149709	0.190474	-3.00696
1555	Ch_979496_0013101	chr6:7534752-7535770	CPG:_282_ZFP36L2	CpG-Promoter	CPG:_282_ZFP36L2_CpG-Promoters	-0.247415	10.0556	-3.11406	0.0149768	0.190474	-3.00735
3256	Ch_979496_0030636	chr5:153461159-153461218	CPG:_175_MAN1C1	CpG-Shores	CPG:_175_MAN1C1_CpG-ShoresD	-0.199176	8.70238	-3.11365	0.0149859	0.190474	-3.00795
899	Ch_979496_0010582	chr3:142445175-142445953	CPG:_80_SCRT2	CpG-Shores	CPG:_80_SCRT2_CpG-ShoresU	-0.228869	9.78415	-3.1121	0.0150204	0.190474	-3.01023
2275	Ch_979496_0024937	chrX:61078776-61078835	CPG:_123_PTCHD1	CpG-Shores-Promoter	CPG:_123_PTCHD1_CpG-ShoresU-Promoter	-0.278568	7.55246	-3.11109	0.0150428	0.190474	-3.01171
23700	Ch_979496_0022078	chr17:7351774-7351979	RNO-MIR-27B	Promoter	RNO-MIR-27B_Promoters	0.201971	9.99828	3.11077	0.01505	0.190474	-3.01218
4026	Ch_979496_0020520	chr10:67616766-67617215	CPG:_55_ABR	Shores-Promoter	CPG:_55_ABR_ShoresU-Promoter	-0.205815	7.99054	-3.10963	0.0150755	0.190474	-3.01386
31641	Ch_979496_0035073	chr19:32324700-32324759	CPG:_33_ARHGAP10	CpG-Shores	CPG:_33_ARHGAP10_CpG-ShoresU	0.205151	11.4284	3.10838	0.0151035	0.190474	-3.0157
810	Ch_979496_0013227	chr6:11282040-11282913	CPG:_99_KCNK12	CpG	CPG:_99_KCNK12_CpG	-0.182083	9.1363	-3.10271	0.0152312	0.190804	-3.02405
21718	Ch_979496_0001378	chr1:84073431-84073565	CPG:_78_ACTN4	CpG	CPG:_78_ACTN4_CpG	-0.258173	11.4131	-3.10136	0.0152618	0.190804	-3.02603
3634	Ch_979496_0014188	chr6:92990775-92999082	FRMD6	Promoter	FRMD6_Promoters	0.239521	9.013	3.10083	0.0152738	0.190804	-3.02681
15614	Ch_979496_0006463	chr7:139977212-139977271	CPG:_38_GRASP	CpG-Shores	CPG:_38_GRASP_CpG-ShoresU	-0.312256	10.3595	-3.10048	0.0152817	0.190804	-3.02733
364	Ch_979496_0037049	chr16:18433820-18434502	CPG:_59_HAUS8	CpG-Promoter	CPG:_59_HAUS8_CpG-Promoters	-0.276873	9.33553	-3.09969	0.0152997	0.190804	-3.02849
21492	Ch_979496_0020738	chr10:84534690-84534749	CPG:_90_PHOSPHO1	CpG-Shores-Promoter	CPG:_90_PHOSPHO1_CpG-ShoresU-Promoter	-0.206116	8.50317	-3.09425	0.0154239	0.191496	-3.0365
30474	Ch_979496_0012170	chr4:78038036-78038095	CPG:_41_NPY	CpG-Shores-Promoter	CPG:_41_NPY_CpG-ShoresD-Promoter	0.258233	12.5357	3.09376	0.0154349	0.191496	-3.03721
8855	Ch_979496_0008751	chr3:58649418-58649551	CPG:_28_LOC100362431	Shores	CPG:_28_LOC100362431_ShoresU-ShoresD	0.380588	7.75663	3.09278	0.0154575	0.191496	-3.03866
3146	Ch_979496_0012729	chr4:144138291-144138424	CPG:_115_BHLHE40	CpG	CPG:_115_BHLHE40_CpG	-0.197042	8.86809	-3.08731	0.0155836	0.192633	-3.04671
12347	Ch_979496_0026283	chr12:4256373-4256764	CPG:_117_N4BP2L1	CpG-Promoter	CPG:_117_N4BP2L1_CpG-Promoters	-0.20085	9.58028	-3.08332	0.0156764	0.193354	-3.05259
708	Ch_979496_0012453	chr4:127196984-127198420	CPG:_74_ADAMTS9	Shores	CPG:_74_ADAMTS9_ShoresU	0.222734	8.11955	3.08094	0.0157319	0.193613	-3.05609
6406	Ch_979496_0032036	chr8:56104904-56105566	LOC100125362	Promoter	LOC100125362_Promoters	-0.19079	9.79937	-3.07644	0.0158377	0.194489	-3.06274
664	Ch_979496_0015166	chr6:132383532-132384896	CPG:_125_BCL11B	CpG-Shores-Promoter	CPG:_125_BCL11B_CpG-ShoresU-Promoter	-0.240169	9.11056	-3.07481	0.0158762	0.194535	-3.06514
12608	Ch_979496_0005979	chr7:118261846-118262406	CPG:_195_PDGFB	CpG-Promoter	CPG:_195_PDGFB_CpG-Promoters	-0.222746	8.61009	-3.07196	0.0159437	0.194937	-3.06934
417	Ch_979496_0029983	chr5:142311740-142311799	CPG:_116_MYCL1	CpG-Shores	CPG:_116_MYCL1_CpG-ShoresD	-0.410315	7.78196	-3.06551	0.0160973	0.19607	-3.07884
1575	Ch_979496_0002125	chr1:139134885-139136113	CPG:_327_D3ZFL6_RAT	CpG-Promoter	CPG:_327_D3ZFL6_RAT_CpG-Promoters	-0.263002	9.59681	-3.06514	0.0161062	0.19607	-3.07938
2474	Ch_979496_0002928	chr1:199022644-199023828	CPG:_120_PWWP2B	CpG-Promoter	CPG:_120_PWWP2B_CpG-Promoters	-0.203821	9.271	-3.06242	0.0161717	0.196221	-3.0834
2122	Ch_979496_0036173	chr11:72343395-72344120	CPG:_79_GP5	CpG	CPG:_79_GP5_CpG	-0.258447	9.07018	-3.06057	0.0162163	0.196221	-3.08613
12690	Ch_979496_0023273	chr17:72563368-72563988	CPG:_39_IDI1	Shores-Promoter	CPG:_39_IDI1_ShoresD-Promoter	-0.316982	5.3521	-3.05855	0.0162652	0.196221	-3.08911
5193	Ch_979496_0027387	chr12:42580803-42581010	CPG:_80_DYNLL1	CpG	CPG:_80_DYNLL1_CpG	0.267957	10.3096	3.05771	0.0162856	0.196221	-3.09035
2905	Ch_979496_0023491	chr17:89124004-89124838	CPG:_72_ARL5B	Shores	CPG:_72_ARL5B_ShoresU	0.260807	4.12887	3.0573	0.0162955	0.196221	-3.09095
9056	Ch_979496_0012382	chr4:119768785-119768844	CPG:_224_EGR4	CpG-Shores	CPG:_224_EGR4_CpG-ShoresU-ShoresD	-0.21317	11.0418	-3.05528	0.0163447	0.196221	-3.09393
8050	Ch_979496_0024371	chr13:90933426-90934100	RGS7	Promoter	RGS7_Promoters	0.228022	6.52455	3.05451	0.0163634	0.196221	-3.09507
13813	Ch_979496_0002229	chr1:158039744-158040504	CPG:_133_XLOC_017742	Shores-Promoter	CPG:_133_XLOC_017742_ShoresU-Promoter	-0.183691	5.72861	-3.05178	0.01643	0.196388	-3.09909
25892	Ch_979496_0037902	chr16:83378506-83378565	CPG:_317_IRS2	CpG-Shores	CPG:_317_IRS2_CpG-ShoresU	-0.507491	8.67855	-3.05108	0.0164473	0.196388	-3.10013
9344	Ch_979496_0003420	chr1:209915754-209916778	SINE_ID_RN2_CHR1	Shores	SINE_ID_RN2_CHR1_ShoresD	-0.213478	6.6019	-3.04081	0.016701	0.1989	-3.11528
2926	Ch_979496_0029949	chr5:141591961-141592326	CPG:_59_SMAP2	Shores	CPG:_59_SMAP2_ShoresU-ShoresD	-0.554718	4.6897	-3.03873	0.0167529	0.1989	-3.11835
15852	Ch_979496_0014928	chr6:123087265-123087546	CPG:_107_EMAL5_RAT	CpG-Promoter	CPG:_107_EMAL5_RAT_CpG-Promoters	-0.220533	10.0085	-3.03829	0.016764	0.1989	-3.11901
645	Ch_979496_0002379	chr1:172097495-172097850	CPG:_113_RRAS2	CpG-Promoter	CPG:_113_RRAS2_CpG-Promoters	-0.197091	9.58425	-3.0364	0.0168113	0.19904	-3.1218
21168	Ch_979496_0006182	chr7:123962712-123962771	CPG:_18_F1MAS4_RAT	CpG-Shores	CPG:_18_F1MAS4_RAT_CpG-ShoresD	-0.197589	11.2481	-3.03258	0.0169075	0.199758	-3.12744
16911	Ch_979496_0035027	chr19:32260762-32261018	CPG:_115_ARHGAP10	Shores-Promoter	CPG:_115_ARHGAP10_ShoresU-Promoter	-0.232554	8.58488	-3.02849	0.0170109	0.200558	-3.13348
18670	Ch_979496_0036269	chr11:79005752-79006111	CPG:_43_BCL6	CpG-Shores-Promoter	CPG:_43_BCL6_CpG-ShoresU-Promoter	-0.200397	8.53609	-3.02599	0.0170746	0.200886	-3.13718
6875	Ch_979496_0029304	chr5:48251670-48252247	CPG:_65_MAP3K7	Shores-Promoter	CPG:_65_MAP3K7_ShoresU-Promoter	-0.212674	6.894	-3.02411	0.0171226	0.20103	-3.13995
1608	Ch_979496_0034525	chr19:9886265-9886786	CPG:_45_GINS3	Shores	CPG:_45_GINS3_ShoresD	0.27575	6.21479	3.01863	0.0172633	0.201876	-3.14805
14229	Ch_979496_0034440	chr19:374839-375048	CPG:_75_CAR7	CpG-Promoter	CPG:_75_CAR7_CpG-Promoters	-0.227801	10.1858	-3.01724	0.0172992	0.201876	-3.1501
18352	Ch_979496_0017727	chr2:243827309-243827368	CPG:_73_CYR61	CpG-Shores-Promoter	CPG:_73_CYR61_CpG-ShoresD-Promoter	0.240218	9.04602	3.01711	0.0173026	0.201876	-3.1503
9711	Ch_979496_0005711	chr7:112774747-112775181	CPG:_79_ARC	CpG	CPG:_79_ARC_CpG	-0.248	9.15903	-3.01327	0.0174021	0.202338	-3.15597
6573	Ch_979496_0010596	chr3:142445968-142447369	CPG:_80_SCRT2	CpG-Shores	CPG:_80_SCRT2_CpG-ShoresU-ShoresD	-0.193371	10.1058	-3.01281	0.0174143	0.202338	-3.15666
9840	Ch_979496_0015444	chr6:145145747-145146256	CPG:_75_CDCA7L	CpG-Promoter	CPG:_75_CDCA7L_CpG-Promoters	-0.31749	9.99299	-3.00788	0.0175431	0.203413	-3.16395
11977	Ch_979496_0017384	chr2:200319147-200319206	CPG:_26_CTTNBP2NL	CpG-Shores	CPG:_26_CTTNBP2NL_CpG-ShoresU	0.207659	10.1973	3.00597	0.0175931	0.203573	-3.16677
3890	Ch_979496_0023373	chr17:85655010-85655069	CPG:_76_FAM107B	CpG-Shores	CPG:_76_FAM107B_CpG-ShoresD	-0.261678	8.41757	-3.00447	0.0176326	0.203609	-3.16898
5343	Ch_979496_0027069	chr12:33185357-33185416	CPG:_105_RILPL2	CpG-Shores	CPG:_105_RILPL2_CpG-ShoresD	-0.213045	10.6643	-3.0016	0.0177085	0.204066	-3.17323
6913	Ch_979496_0036728	chr16:1185112-1185974	CPG:_80_ZMIZ1	CpG	CPG:_80_ZMIZ1_CpG	-0.175322	10.0593	-2.99637	0.0178478	0.205249	-3.18097
2712	Ch_979496_0000975	chr1:82304766-82306006	CPG:_60_ITPKC	Shores	CPG:_60_ITPKC_ShoresU	-0.219216	8.96933	-2.99466	0.0178936	0.205355	-3.18351
16336	Ch_979496_0009046	chr3:74934723-74934782	CPG:_120_D4A4T5_RAT	CpG-Shores	CPG:_120_D4A4T5_RAT_CpG-ShoresU	-0.76288	12.7928	-2.9914	0.017981	0.205938	-3.18833
38	Ch_979496_0035547	chr11:27203947-27204671	CPG:_56_USP16	Shores-Promoter	CPG:_56_USP16_ShoresU-Promoter	0.188418	6.00347	2.98978	0.0180247	0.206018	-3.19073
2595	Ch_979496_0035113	chr19:34986135-34986860	CPG:_116_CBFB	CpG	CPG:_116_CBFB_CpG	-0.499483	8.95109	-2.98349	0.0181951	0.20707	-3.20003
548	Ch_979496_0022899	chr17:40186133-40187600	CPG:_33_IRF4	Shores	CPG:_33_IRF4_ShoresU	0.271872	8.35151	2.98329	0.0182006	0.20707	-3.20032
7423	Ch_979496_0011691	chr4:9516538-9516985	CPG:_122_PTPN12	Shores-Promoter	CPG:_122_PTPN12_ShoresU-Promoter	-0.233754	6.03735	-2.98231	0.0182275	0.20707	-3.20178
211	Ch_979496_0034095	chr9:85944948-85947106	CPG:_191_ECEL1	CpG	CPG:_191_ECEL1_CpG	-0.316064	9.57455	-2.97782	0.0183505	0.208046	-3.20843
4840	Ch_979496_0001516	chr1:85411435-85411790	CPG:_19_LOC100359836	Shores-Promoter	CPG:_19_LOC100359836_ShoresU-Promoter	0.184809	8.89658	2.96732	0.0186416	0.210545	-3.22398
28281	Ch_979496_0029221	chr5:25825738-25825797	CPG:_39_GEM	CpG-Shores	CPG:_39_GEM_CpG-ShoresU	-0.177892	9.64699	-2.96556	0.0186907	0.210545	-3.22658
13950	Ch_979496_0032054	chr8:56706081-56706288	CPG:_49_DDX10	CpG	CPG:_49_DDX10_CpG	0.289109	10.7146	2.96385	0.0187389	0.210545	-3.22913
270	Ch_979496_0006850	chr18:13281689-13282432	CPG:_36_D3ZYQ7_RAT	Shores	CPG:_36_D3ZYQ7_RAT_ShoresD	-0.630951	9.3437	-2.96291	0.0187651	0.210545	-3.2305
5271	Ch_979496_0003149	chr1:203837322-203838338	CPG:_199_E9PTV7_RAT	CpG-Promoter	CPG:_199_E9PTV7_RAT_CpG-Promoters	-0.204694	9.28203	-2.96252	0.0187761	0.210545	-3.23109
11133	Ch_979496_0019355	chr10:38933247-38933719	CPG:_18_F1M0U8_RAT	Shores	CPG:_18_F1M0U8_RAT_ShoresU-ShoresD	-0.175343	9.85069	-2.95936	0.0188655	0.210545	-3.23577
32069	Ch_979496_0022935	chr17:47394983-47395042	CPG:_25_FAM65B	CpG-Shores	CPG:_25_FAM65B_CpG-ShoresD	0.194818	13.451	2.95907	0.0188736	0.210545	-3.2362
5395	Ch_979496_0025413	chr20:2806110-2806820	RT1-N3	Promoter	RT1-N3_Promoters	0.230122	7.35666	2.95795	0.0189053	0.210545	-3.23786
21044	Ch_979496_0005331	chr7:89671776-89671835	CPG:_90_EXT1	CpG	CPG:_90_EXT1_CpG	0.211842	9.95438	2.95712	0.0189288	0.210545	-3.23909
1928	Ch_979496_0014449	chr6:103283411-103283914	CPG:_120_ACTN1	Shores-Promoter	CPG:_120_ACTN1_ShoresD-Promoter	-0.191279	8.52842	-2.9551	0.0189862	0.210545	-3.24208
629	Ch_979496_0006894	chr18:27342542-27343558	CPG:_109_EGR1	CpG-Promoter	CPG:_109_EGR1_CpG-Promoters	-0.241772	9.07388	-2.95459	0.019001	0.210545	-3.24285
9850	Ch_979496_0008570	chr3:40102053-40102258	CPG:_32_ACVR1C	CpG-Promoter	CPG:_32_ACVR1C_CpG-Promoters	-0.270697	11.475	-2.95388	0.0190211	0.210545	-3.24389
8418	Ch_979496_0035400	chr11:17193422-17193631	CPG:_60_CXADR	CpG-Promoter	CPG:_60_CXADR_CpG-Promoters	-0.330623	10.3083	-2.94902	0.0191604	0.21113	-3.2511
718	Ch_979496_0020301	chr10:62500230-62501342	CPG:_160_RTN4RL1	CpG-Promoter	CPG:_160_RTN4RL1_CpG-Promoters	-0.203768	9.37413	-2.94891	0.0191636	0.21113	-3.25126
31506	Ch_979496_0019219	chr10:16943426-16943485	CPG:_104_DUSP1	CpG-Shores	CPG:_104_DUSP1_CpG-ShoresD	-0.275166	8.6149	-2.9481	0.0191868	0.21113	-3.25245
5861	Ch_979496_0031604	chr8:21795888-21796430	RP9	Promoter	RP9_Promoters	0.196432	9.55934	2.94655	0.0192315	0.211208	-3.25475
1737	Ch_979496_0005096	chr7:72515868-72517329	CPG:_88_D3ZJE5_RAT	Shores	CPG:_88_D3ZJE5_RAT_ShoresU	-0.197848	5.7826	-2.94299	0.0193346	0.211926	-3.26003
19427	Ch_979496_0030086	chr5:145604581-145604640	CPG:_41_MAP7D1	CpG-Shores	CPG:_41_MAP7D1_CpG-ShoresU	-0.345952	8.94301	-2.94003	0.019421	0.212004	-3.26443
1064	Ch_979496_0021913	chr10:109807191-109807999	CPG:_68_RGD1306926	Shores-Promoter	CPG:_68_RGD1306926_ShoresD-Promoter	-0.344506	6.65587	-2.93811	0.019477	0.212004	-3.26728
9	Ch_979496_0028094	chr14:44836748-44838209	CPG:_56_RBM47	Shores	CPG:_56_RBM47_ShoresU	0.280846	8.13589	2.93719	0.0195038	0.212004	-3.26863
29719	Ch_979496_0020596	chr10:68282153-68282212	CPG:_43_CRLF3	CpG-Shores-Promoter	CPG:_43_CRLF3_CpG-ShoresD-Promoter	-0.264608	8.91083	-2.9361	0.019536	0.212004	-3.27026
1429	Ch_979496_0007618	chr18:61707351-61707713	CPG:_92_MALT1	Shores-Promoter	CPG:_92_MALT1_ShoresU-Promoter	-0.386716	7.43996	-2.93598	0.0195393	0.212004	-3.27043
23024	Ch_979496_0001711	chr1:95996949-95997158	CPG:_34_PPP1R15A	CpG-Promoter	CPG:_34_PPP1R15A_CpG-Promoters	0.248856	10.1979	2.93499	0.0195684	0.212004	-3.2719
2525	Ch_979496_0030203	chr5:145981401-145981460	CPG:_45_RGD1563072	CpG-Shores-Promoter	CPG:_45_RGD1563072_CpG-ShoresD-Promoter	-0.1978	9.30931	-2.9337	0.0196064	0.212006	-3.27381
9036	Ch_979496_0027865	chr14:16585721-16586581	CPG:_141_ANKRD56	Shores	CPG:_141_ANKRD56_ShoresU	0.221943	6.80805	2.93078	0.0196926	0.212529	-3.27814
309	Ch_979496_0017884	chr15:21155056-21156489	CPG:_24_RGD1563070	Shores	CPG:_24_RGD1563070_ShoresU	0.240589	6.91409	2.92651	0.0198196	0.213489	-3.28449
4342	Ch_979496_0000138	chr1:13975361-13976136	CPG:_54_PERP	Shores-Promoter	CPG:_54_PERP_ShoresU-Promoter	-0.22476	7.89756	-2.92053	0.0199985	0.214635	-3.29335
1417	Ch_979496_0023683	chr13:32175887-32176450	CPG:_84_INHBB	CpG-Shores	CPG:_84_INHBB_CpG-ShoresU	-0.191724	9.79281	-2.91916	0.0200399	0.214635	-3.29539
6889	Ch_979496_0004659	chr7:20644599-20644658	CPG:_159_CRY1	CpG-Shores	CPG:_159_CRY1_CpG-ShoresD	-0.563702	7.90049	-2.91913	0.0200407	0.214635	-3.29543
15819	Ch_979496_0005206	chr7:73541886-73542573	UBR5	Promoter	UBR5_Promoters	-0.233046	6.00076	-2.9159	0.0201384	0.21527	-3.30023
866	Ch_979496_0032432	chr8:68211883-68214432	CPG:_260_SMAD6	CpG	CPG:_260_SMAD6_CpG	-0.172127	9.35134	-2.9103	0.0203088	0.216248	-3.30854
7078	Ch_979496_0036953	chr16:10207369-10208640	CPG:_60_D3ZMH4_RAT	Shores	CPG:_60_D3ZMH4_RAT_ShoresU	-0.250552	8.02112	-2.90967	0.0203279	0.216248	-3.30947
1120	Ch_979496_0008264	chr3:11197297-11197356	CPG:_164_FAM78A	CpG-Shores-Promoter	CPG:_164_FAM78A_CpG-ShoresU-Promoter	-0.29556	9.11767	-2.90796	0.0203802	0.216248	-3.31201
1135	Ch_979496_0024877	chrX:54888279-54890472	F1LYJ7_RAT	Promoter	F1LYJ7_RAT_Promoters	0.19537	5.25928	2.90784	0.0203841	0.216248	-3.31219
25826	Ch_979496_0027133	chr12:33365728-33365787	CPG:_50_CDK2AP1	CpG-Shores	CPG:_50_CDK2AP1_CpG-ShoresU	-0.66798	7.35679	-2.90513	0.0204674	0.216424	-3.31621
3434	Ch_979496_0009679	chr3:114838854-114839061	CPG:_83_DUSP2	CpG	CPG:_83_DUSP2_CpG	-0.190037	10.3212	-2.90479	0.0204778	0.216424	-3.31671
30909	Ch_979496_0003187	chr1:203976915-203976974	CPG:_25_CARS	CpG-Shores-Promoter	CPG:_25_CARS_CpG-ShoresU-Promoter	0.366008	10.5454	2.9017	0.0205733	0.217025	-3.3213
523	Ch_979496_0007712	chr18:70708636-70708845	CPG:_27_MAPK4	CpG	CPG:_27_MAPK4_CpG	-0.17139	10.4598	-2.89934	0.0206465	0.217389	-3.32481
1945	Ch_979496_0007768	chr18:70756124-70756404	CPG:_21_MAPK4	Shores	CPG:_21_MAPK4_ShoresD	0.277227	8.14158	2.89623	0.0207436	0.217627	-3.32943
2225	Ch_979496_0034459	chr19:376121-376571	CPG:_75_CAR7	Shores	CPG:_75_CAR7_ShoresD	0.174221	7.26445	2.89593	0.0207528	0.217627	-3.32987
3688	Ch_979496_0035669	chr11:31030676-31031179	CPG:_99_LOC681004	CpG-Promoter	CPG:_99_LOC681004_CpG-Promoters	-0.166634	8.56955	-2.89444	0.0207994	0.217627	-3.33208
7131	Ch_979496_0023094	chr17:62771392-62772783	CPG:_103_CREM_RAT	Shores	CPG:_103_CREM_RAT_ShoresD	-0.194885	6.12249	-2.89346	0.0208304	0.217627	-3.33355
16705	Ch_979496_0000715	chr1:78860745-78860952	CPG:_69_BLOC1S3	CpG-Shores-Promoter	CPG:_69_BLOC1S3_CpG-ShoresU-Promoter	-0.168648	9.44402	-2.89238	0.0208643	0.217627	-3.33515
1997	Ch_979496_0016075	chr2:61342501-61342930	CPG:_107_NPR3	Shores	CPG:_107_NPR3_ShoresD	0.192864	7.83321	2.89119	0.0209018	0.217627	-3.33692
18021	Ch_979496_0006743	chr18:5934724-5934783	CPG:_148_SS18	CpG-Shores-Promoter	CPG:_148_SS18_CpG-ShoresD-Promoter	-0.521872	8.57201	-2.88715	0.0210294	0.21855	-3.34292
2169	Ch_979496_0021362	chr10:91400045-91401222	CPG:_326_UBTF	Shores	CPG:_326_UBTF_ShoresD	-0.163541	8.10515	-2.88277	0.0211687	0.219591	-3.34943
24646	Ch_979496_0016253	chr2:103087443-103087502	CPG:_112_BHLHE22	CpG-Shores	CPG:_112_BHLHE22_CpG-ShoresD	-0.190515	9.38807	-2.8814	0.0212125	0.21964	-3.35147
21684	Ch_979496_0012385	chr4:119769025-119769084	CPG:_224_EGR4	Shores	CPG:_224_EGR4_ShoresD	-0.359739	8.43662	-2.87821	0.0213148	0.220292	-3.35621
24807	Ch_979496_0016791	chr2:155769937-155770432	CPG:_102_CCNL1	Shores-Promoter	CPG:_102_CCNL1_ShoresD-Promoter	-0.285644	5.7115	-2.87594	0.0213877	0.22064	-3.35958
639	Ch_979496_0005018	chr7:67248000-67249098	CPG:_40_DDIT3	Shores	CPG:_40_DDIT3_ShoresD	0.182703	7.85147	2.87297	0.0214837	0.221017	-3.36399
1843	Ch_979496_0028953	chr5:1111390-1112763	CPG:_127_JPH1	Shores	CPG:_127_JPH1_ShoresD	-0.252805	5.19008	-2.87238	0.0215031	0.221017	-3.36488
334	Ch_979496_0005246	chr7:73826938-73827889	CPG:_199_KLF10	CpG-Promoter	CPG:_199_KLF10_CpG-Promoters	-0.19067	9.5668	-2.86827	0.0216368	0.221973	-3.37099
2549	Ch_979496_0021667	chr10:106396054-106397500	CPG:_51_GALR2	Shores	CPG:_51_GALR2_ShoresD	0.191342	8.28151	2.86704	0.0216768	0.221973	-3.3728
2578	Ch_979496_0023103	chr17:63706524-63707958	CPG:_17_MKX	Shores	CPG:_17_MKX_ShoresU	0.261236	6.96182	2.86588	0.0217148	0.221973	-3.37453
747	Ch_979496_0010086	chr3:119292951-119294443	CPG:_158_ADRA1D	Shores	CPG:_158_ADRA1D_ShoresU	0.170841	7.87083	2.86223	0.0218348	0.222355	-3.37996
1688	Ch_979496_0003610	chr1:224438360-224439450	CPG:_168_ZFAND5	CpG-Promoter	CPG:_168_ZFAND5_CpG-Promoters	-0.202615	10.0956	-2.86147	0.0218599	0.222355	-3.38109
1943	Ch_979496_0032082	chr8:58316490-58317516	CPG:_36_CRABP1	Shores-Promoter	CPG:_36_CRABP1_ShoresU-Promoter	0.18511	8.49293	2.86114	0.021871	0.222355	-3.38159
2790	Ch_979496_0002979	chr1:199188026-199188159	CPG:_21_INPP5A	CpG-Shores-Promoter	CPG:_21_INPP5A_CpG-ShoresD-Promoter	-0.217737	10.5796	-2.85708	0.0220053	0.223316	-3.38762
6147	Ch_979496_0024396	chr13:96044481-96044870	CPG:_48_ITPKB	CpG-Shores	CPG:_48_ITPKB_CpG-ShoresU	-0.173635	9.56464	-2.85526	0.0220659	0.223365	-3.39033
7203	Ch_979496_0021191	chr10:90676709-90677069	CPG:_46_U2	CpG-Promoter	CPG:_46_U2_CpG-Promoters	0.215255	11.496	2.85454	0.0220897	0.223365	-3.39139
25610	Ch_979496_0019617	chr10:47168665-47169203	CPG:_84_KCNJ12	CpG-Promoter	CPG:_84_KCNJ12_CpG-Promoters	-0.240647	10.5317	-2.85066	0.0222198	0.224276	-3.39717
2929	Ch_979496_0014923	chr6:123086895-123087250	CPG:_107_EMAL5_RAT	CpG	CPG:_107_EMAL5_RAT_CpG	-0.232418	9.67818	-2.84933	0.0222642	0.224321	-3.39914
27430	Ch_979496_0033059	chr9:9788165-9788224	CPG:_136_SRF	CpG-Shores-Promoter	CPG:_136_SRF_CpG-ShoresU-Promoter	-0.304336	7.37057	-2.84557	0.0223911	0.225184	-3.40473
1701	Ch_979496_0037912	chr16:83378989-83380214	CPG:_317_IRS2	CpG-Promoter	CPG:_317_IRS2_CpG-Promoters	-0.18031	9.58186	-2.84442	0.0224301	0.225184	-3.40645
21399	Ch_979496_0019839	chr10:56133156-56133215	CPG:_93_RGD1563441	CpG-Shores-Promoter	CPG:_93_RGD1563441_CpG-ShoresU-Promoter	0.220561	11.8631	2.84267	0.0224895	0.225377	-3.40905
2251	Ch_979496_0027167	chr12:33683366-33684227	CPG:_59_VPS37B	Shores-Promoter	CPG:_59_VPS37B_ShoresU-Promoter	0.177536	7.32671	2.8366	0.0226967	0.227048	-3.41808
83	Ch_979496_0018741	chr15:61058112-61060442	CPG:_245_PCDH8_RAT	CpG	CPG:_245_PCDH8_RAT_CpG	-0.165481	9.39837	-2.83002	0.0229239	0.228913	-3.42788
5116	Ch_979496_0011078	chr3:155110608-155110742	CPG:_26_KCNS1	CpG-Promoter	CPG:_26_KCNS1_CpG-Promoters	0.198381	10.9514	2.82824	0.0229858	0.229123	-3.43053
1841	Ch_979496_0022114	chr17:11811669-11812471	CPG:_66_NTRK2	Shores-Promoter	CPG:_66_NTRK2_ShoresU-ShoresD-Promoter	0.165935	8.73281	2.8268	0.0230356	0.229212	-3.43266
2890	Ch_979496_0023384	chr17:85847013-85847447	CPG:_34_HSPA14	Shores	CPG:_34_HSPA14_ShoresU	0.257069	6.05123	2.82461	0.023112	0.229301	-3.43592
14916	Ch_979496_0013456	chr6:26859254-26859495	CPG:_29_DNMT3A	CpG	CPG:_29_DNMT3A_CpG	-0.398259	9.5375	-2.82363	0.0231466	0.229301	-3.43739
10315	Ch_979496_0009595	chr3:106309206-106309265	CPG:_79_TYRO3	CpG-Shores-Promoter	CPG:_79_TYRO3_CpG-ShoresU-Promoter	0.178796	12.2778	2.82267	0.0231803	0.229301	-3.43882
7823	Ch_979496_0014639	chr6:108224525-108224734	CPG:_18_RGD1306119	CpG	CPG:_18_RGD1306119_CpG	-0.185003	9.93014	-2.82188	0.023208	0.229301	-3.43999
3126	Ch_979496_0037095	chr16:19241029-19241629	CPG:_199_ENSRNOG00000039274	CpG-Promoter	CPG:_199_ENSRNOG00000039274_CpG-Promoters	-0.172569	10.6756	-2.81852	0.023326	0.229731	-3.44498
922	Ch_979496_0025766	chr20:10291559-10292209	CPG:_139_SIK1	CpG-Promoter	CPG:_139_SIK1_CpG-Promoters	-0.167155	9.38129	-2.81652	0.0233968	0.229731	-3.44796
18036	Ch_979496_0003662	chr1:230667592-230667651	CPG:_132_VLDLR	CpG-Shores	CPG:_132_VLDLR_CpG-ShoresU-ShoresD	0.240724	9.62121	2.81617	0.0234092	0.229731	-3.44849
3861	Ch_979496_0017180	chr2:191278903-191279110	CPG:_114_U1	Shores-Promoter	CPG:_114_U1_ShoresU-ShoresD-Promoter	0.198568	12.2767	2.81553	0.023432	0.229731	-3.44944
24087	Ch_979496_0034559	chr19:10676642-10676701	CPG:_23_CX3CL1	CpG-Shores-Promoter	CPG:_23_CX3CL1_CpG-ShoresD-Promoter	0.23417	8.27004	2.81485	0.0234562	0.229731	-3.45046
14648	Ch_979496_0000719	chr1:78861706-78861913	CPG:_69_BLOC1S3	CpG-Shores-Promoter	CPG:_69_BLOC1S3_CpG-ShoresD-Promoter	-0.169137	8.73496	-2.81363	0.0234996	0.229755	-3.45228
29591	Ch_979496_0031207	chr5:169221558-169221617	CPG:_45_PHF13	CpG-Shores	CPG:_45_PHF13_CpG-ShoresU-ShoresD	-0.164711	10.4162	-2.81167	0.0235694	0.230037	-3.45519
8934	Ch_979496_0024751	chrX:38542522-38542951	CPG:_47_RGD1562211	CpG	CPG:_47_RGD1562211_CpG	-0.213702	9.71077	-2.81	0.0236291	0.230219	-3.45768
1522	Ch_979496_0031705	chr8:47066243-47067076	CPG:_50_USP2	Shores-Promoter	CPG:_50_USP2_ShoresU-Promoter	-0.193335	8.05529	-2.8085	0.0236827	0.230284	-3.45991
3713	Ch_979496_0014509	chr6:104526756-104526963	CPG:_239_RGD1561115	CpG-Shores-Promoter	CPG:_239_RGD1561115_CpG-ShoresD-Promoter	-0.195263	9.385	-2.80752	0.0237178	0.230284	-3.46136
32085	Ch_979496_0036127	chr11:71411469-71411528	CPG:_126_ACAP2	CpG-Shores-Promoter	CPG:_126_ACAP2_CpG-ShoresU-Promoter	-0.468387	6.00646	-2.80536	0.0237955	0.23064	-3.46458
3190	Ch_979496_0010664	chr3:143359293-143360266	CPG:_30_PDRG1	Shores-Promoter	CPG:_30_PDRG1_ShoresD-Promoter	0.1766	7.79959	2.80259	0.0238954	0.231025	-3.4687
19834	Ch_979496_0019887	chr10:56194574-56194781	CPG:_33_ENSRNOG00000037615	Shores-Promoter	CPG:_33_ENSRNOG00000037615_ShoresD-Promoter	-0.169763	9.77094	-2.80118	0.0239467	0.231025	-3.47081
1886	Ch_979496_0011942	chr4:65831024-65831846	CPG:_64_ZC3HAV1L	Shores-Promoter	CPG:_64_ZC3HAV1L_ShoresD-Promoter	-0.193542	7.14501	-2.79943	0.0240101	0.231025	-3.47341
1773	Ch_979496_0016905	chr2:163711680-163712402	CPG:_24_SLITRK3	Shores-Promoter	CPG:_24_SLITRK3_ShoresU-Promoter	0.234285	7.58048	2.79835	0.0240495	0.231025	-3.47502
16423	Ch_979496_0007841	chr18:74530168-74530227	CPG:_63_RNF165	CpG-Shores-Promoter	CPG:_63_RNF165_CpG-ShoresU-Promoter	-0.403392	7.74815	-2.79822	0.0240543	0.231025	-3.47522
398	Ch_979496_0006714	chr18:5149909-5150134	CPG:_126_ZNF521	Shores	CPG:_126_ZNF521_ShoresD	0.22301	7.28358	2.79708	0.0240957	0.231025	-3.47691
2867	Ch_979496_0035799	chr11:32726966-32729002	CPG:_122_RUNX1	CpG-Shores	CPG:_122_RUNX1_CpG-ShoresU-ShoresD	-0.178765	8.64385	-2.79633	0.0241235	0.231025	-3.47804
21681	Ch_979496_0031715	chr8:47067546-47067605	CPG:_50_USP2	CpG-Shores	CPG:_50_USP2_CpG-ShoresD	0.182828	9.04396	2.79482	0.0241785	0.231157	-3.48028
5404	Ch_979496_0015005	chr6:129493784-129494109	CPG:_86_XLOC_139362	Shores	CPG:_86_XLOC_139362_ShoresU	0.205795	9.02168	2.7937	0.0242195	0.231157	-3.48194
112	Ch_979496_0002466	chr1:179827364-179828842	CPG:_94_CDR2	Shores	CPG:_94_CDR2_ShoresU	-0.169456	6.86303	-2.79154	0.0242992	0.231523	-3.48517
31033	Ch_979496_0016535	chr2:144040422-144040481	CPG:_82_RFXAP	CpG-Shores	CPG:_82_RFXAP_CpG-ShoresU	-0.298615	8.98573	-2.78856	0.0244091	0.232028	-3.4896
6486	Ch_979496_0003369	chr1:209264961-209265095	CPG:_17_NRXN2	CpG	CPG:_17_NRXN2_CpG	-0.180783	10.4737	-2.78786	0.0244349	0.232028	-3.49064
14356	Ch_979496_0007589	chr18:60553357-60553416	CPG:_60_RGD1564677	CpG-Shores	CPG:_60_RGD1564677_CpG-ShoresD	-0.170287	9.7686	-2.78361	0.0245929	0.232879	-3.49698
13986	Ch_979496_0028699	chr14:100785068-100785127	CPG:_17_SPRED2	CpG-Shores	CPG:_17_SPRED2_CpG-ShoresD	-0.199625	11.027	-2.78277	0.0246242	0.232879	-3.49823
16630	Ch_979496_0035406	chr11:17194099-17194158	CPG:_60_CXADR	CpG-Shores	CPG:_60_CXADR_CpG-ShoresD	-0.764255	7.65934	-2.78133	0.0246781	0.232879	-3.50037
29981	Ch_979496_0035965	chr11:41649238-41649519	CPG:_49_MINA	CpG-Promoter	CPG:_49_MINA_CpG-Promoters	-0.165918	10.2181	-2.78094	0.0246925	0.232879	-3.50095
1072	Ch_979496_0033524	chr9:37883095-37883228	CPG:_69_CHST10	Shores	CPG:_69_CHST10_ShoresD	-0.205538	8.62329	-2.77989	0.024732	0.232879	-3.50251
559	Ch_979496_0010110	chr3:119294459-119295718	CPG:_158_ADRA1D	CpG	CPG:_158_ADRA1D_CpG	-0.257714	10.1422	-2.77548	0.024898	0.233867	-3.50909
59	Ch_979496_0028914	chr14:109435145-109435351	CPG:_98_CCDC85A	Shores-Promoter	CPG:_98_CCDC85A_ShoresD-Promoter	-0.170912	7.24239	-2.77375	0.0249636	0.233867	-3.51167
293	Ch_979496_0003891	chr1:259754436-259755152	CPG:_145_DUSP5	CpG	CPG:_145_DUSP5_CpG	-0.178447	9.53591	-2.77364	0.0249678	0.233867	-3.51184
13030	Ch_979496_0007892	chr18:77151402-77152471	CPG:_60_PQLC1_RAT	Shores	CPG:_60_PQLC1_RAT_ShoresD	0.170866	7.85053	2.77269	0.0250036	0.233867	-3.51324
1823	Ch_979496_0031621	chr8:26904703-26905480	CPG:_109_IGSF9B	Shores-Promoter	CPG:_109_IGSF9B_ShoresU-Promoter	0.23226	8.45484	2.76767	0.0251947	0.235263	-3.52072
4338	Ch_979496_0009236	chr3:76992496-76993543	CPG:_83_XLOC_110977	Shores-Promoter	CPG:_83_XLOC_110977_ShoresU-Promoter	-0.167207	8.06971	-2.76298	0.0253747	0.235942	-3.52771
1537	Ch_979496_0013845	chr6:52605051-52605965	CPG:_154_TWIST1	CpG-Promoter	CPG:_154_TWIST1_CpG-Promoters	-0.170133	10.1734	-2.76246	0.0253947	0.235942	-3.52848
2292	Ch_979496_0022634	chr17:25774506-25775646	CPG:_123_JARID2	CpG	CPG:_123_JARID2_CpG	-0.205979	9.14942	-2.76127	0.0254406	0.235942	-3.53026
3622	Ch_979496_0002072	chr1:137667694-137667753	CPG:_41_CPEB1	CpG-Shores-Promoter	CPG:_41_CPEB1_CpG-ShoresD-Promoter	-0.187408	9.08038	-2.76047	0.0254719	0.235942	-3.53146
13325	Ch_979496_0026747	chr12:21645134-21645193	CPG:_46_ALKBH4	Shores-Promoter	CPG:_46_ALKBH4_ShoresU-Promoter	0.548624	6.09515	2.76031	0.0254777	0.235942	-3.53169
4980	Ch_979496_0018809	chr15:82882854-82883323	CPG:_71_DIS3	Shores	CPG:_71_DIS3_ShoresD	0.166641	4.25173	2.75914	0.0255231	0.235973	-3.53344
4028	Ch_979496_0010443	chr3:135488010-135488069	CPG:_32_RGD1307071	CpG-Shores-Promoter	CPG:_32_RGD1307071_CpG-ShoresU-Promoter	-0.260188	12.0939	-2.75588	0.0256499	0.236756	-3.5383
36839	Ch_979496_0008349	chr3:11862307-11862366	CPG:_67_FAM129B	CpG-Shores-Promoter	CPG:_67_FAM129B_CpG-ShoresU-Promoter	-0.212942	9.96922	-2.75411	0.0257188	0.236796	-3.54093
20674	Ch_979496_0010324	chr3:132358775-132358834	CPG:_93_DSTN	CpG-Shores	CPG:_93_DSTN_CpG-ShoresD	0.174671	9.88527	2.7536	0.0257386	0.236796	-3.54169
19393	Ch_979496_0001508	chr1:85410392-85410724	CPG:_19_LOC100359836	Shores	CPG:_19_LOC100359836_ShoresU-ShoresD	0.276146	8.14112	2.75231	0.0257894	0.236874	-3.54362
24811	Ch_979496_0025430	chr20:2816860-2816919	CPG:_51_RT1-S3	CpG-Shores	CPG:_51_RT1-S3_CpG-ShoresD	0.167434	9.37068	2.74902	0.0259183	0.237335	-3.54851
3907	Ch_979496_0024113	chr13:70061133-70061902	CPG:_154_ENSRNOG00000042188	Shores-Promoter	CPG:_154_ENSRNOG00000042188_ShoresD-Promoter	-0.239139	6.03965	-2.74787	0.0259637	0.237335	-3.55023
3498	Ch_979496_0003567	chr1:221405522-221405581	CPG:_104_PCSK5_RAT	CpG-Shores	CPG:_104_PCSK5_RAT_CpG-ShoresU	-0.245963	8.2578	-2.7478	0.0259664	0.237335	-3.55033
415	Ch_979496_0013461	chr6:26859761-26861022	CPG:_29_DNMT3A	Shores	CPG:_29_DNMT3A_ShoresD	-0.233193	9.30521	-2.74669	0.0260105	0.237352	-3.552
10442	Ch_979496_0023452	chr17:88275037-88275699	CPG:_46_STAM	Shores-Promoter	CPG:_46_STAM_ShoresU-Promoter	0.240136	6.64593	2.74524	0.0260677	0.237487	-3.55415
17103	Ch_979496_0009952	chr3:117886805-117887387	CPG:_72_NOP56	Shores-Promoter	CPG:_72_NOP56_ShoresU-Promoter	0.209227	7.53181	2.74231	0.0261839	0.237798	-3.55852
414	Ch_979496_0037053	chr16:18434518-18435055	CPG:_59_HAUS8	Shores-Promoter	CPG:_59_HAUS8_ShoresD-Promoter	-0.190615	9.15381	-2.74147	0.0262174	0.237798	-3.55977
8348	Ch_979496_0020552	chr10:67682663-67683051	CPG:_58_ABR	Shores-Promoter	CPG:_58_ABR_ShoresU-Promoter	-0.230613	9.23268	-2.74118	0.0262289	0.237798	-3.5602
17774	Ch_979496_0036014	chr11:66774549-66774608	CPG:_20_HSPBAP1	CpG-Shores	CPG:_20_HSPBAP1_CpG-ShoresD	-0.176737	11.2466	-2.73747	0.0263772	0.238702	-3.56573
14819	Ch_979496_0035303	chr19:56136214-56136648	CPG:_120_RGD1306091	CpG-Promoter	CPG:_120_RGD1306091_CpG-Promoters	-0.166392	10.0374	-2.73423	0.0265076	0.238702	-3.57057
5489	Ch_979496_0024416	chr13:96046470-96046677	CPG:_64_ITPKB	CpG-Shores	CPG:_64_ITPKB_CpG-ShoresD	-0.214253	9.6498	-2.73353	0.0265358	0.238702	-3.57161
12792	Ch_979496_0022446	chr17:21185289-21185348	CPG:_70_IPPK	CpG-Shores-Promoter	CPG:_70_IPPK_CpG-ShoresU-Promoter	0.227215	10.2389	2.73318	0.02655	0.238702	-3.57213
2509	Ch_979496_0026871	chr12:32897157-32898401	CPG:_227_CCDC92	CpG-Promoter	CPG:_227_CCDC92_CpG-Promoters	-0.154622	9.51441	-2.73168	0.0266104	0.238702	-3.57436
2579	Ch_979496_0033362	chr9:30918431-30919853	CPG:_40_KHDRBS2	Shores	CPG:_40_KHDRBS2_ShoresD	-0.269535	5.51901	-2.73074	0.0266488	0.238702	-3.57578
20520	Ch_979496_0031219	chr5:169223215-169223874	CPG:_192_PHF13	CpG-Shores-Promoter	CPG:_192_PHF13_CpG-ShoresD-Promoter	-0.271983	9.13516	-2.72924	0.0267093	0.238702	-3.578
12919	Ch_979496_0033346	chr9:30917987-30918046	CPG:_40_KHDRBS2	CpG-Shores-Promoter	CPG:_40_KHDRBS2_CpG-ShoresU-Promoter	-0.19093	9.23404	-2.72856	0.026737	0.238702	-3.57902
896	Ch_979496_0030838	chr5:157173012-157173746	CPG:_167_FAM43B	CpG-Promoter	CPG:_167_FAM43B_CpG-Promoters	-0.25792	9.92884	-2.72619	0.0268338	0.238702	-3.58256
13974	Ch_979496_0017528	chr2:213228093-213228739	PALMD	Promoter	PALMD_Promoters	0.155018	8.81236	2.72554	0.0268603	0.238702	-3.58353
7925	Ch_979496_0025750	chr20:10289381-10290740	CPG:_139_SIK1	Shores	CPG:_139_SIK1_ShoresU	-0.18208	8.19758	-2.72553	0.0268604	0.238702	-3.58353
14521	Ch_979496_0011612	chr4:2586043-2586102	CPG:_85_INSIG1	CpG-Shores-Promoter	CPG:_85_INSIG1_CpG-ShoresD-Promoter	-0.32434	8.15051	-2.72516	0.0268757	0.238702	-3.58409
2593	Ch_979496_0020061	chr10:57059809-57060468	SLC16A13	Promoter	SLC16A13_Promoters	0.209577	8.83774	2.72501	0.0268817	0.238702	-3.58431
294	Ch_979496_0036121	chr11:71410685-71411408	CPG:_126_ACAP2	Shores-Promoter	CPG:_126_ACAP2_ShoresU-Promoter	-0.289973	5.0754	-2.72155	0.0270238	0.239123	-3.58947
2219	Ch_979496_0003390	chr1:209314960-209316289	CPG:_53_NRXN2	Shores	CPG:_53_NRXN2_ShoresU	-0.164642	9.38483	-2.72118	0.0270388	0.239123	-3.59002
818	Ch_979496_0011999	chr4:67988225-67988889	CPG:_61_XLOC_115497	CpG	CPG:_61_XLOC_115497_CpG	-0.192181	9.94425	-2.71978	0.0270967	0.239123	-3.59212
2489	Ch_979496_0007393	chr18:56546599-56547195	CPG:_67_SYNPO	Shores	CPG:_67_SYNPO_ShoresD	-0.217763	7.61054	-2.71971	0.0270995	0.239123	-3.59222
8403	Ch_979496_0004695	chr7:23409629-23409984	CPG:_44_NT5DC3	CpG	CPG:_44_NT5DC3_CpG	-0.177781	8.93508	-2.7186	0.0271453	0.239151	-3.59387
1860	Ch_979496_0021754	chr10:108253817-108254475	CPG:_120_D4A8L6_RAT	Shores-Promoter	CPG:_120_D4A8L6_RAT_ShoresD-Promoter	-0.240715	7.66347	-2.71272	0.0273893	0.240923	-3.60264
2962	Ch_979496_0021948	chr10:109988174-109988603	CPG:_116_THOC4	CpG-Promoter	CPG:_116_THOC4_CpG-Promoters	-0.184275	8.49084	-2.71075	0.0274714	0.241267	-3.60557
509	Ch_979496_0020456	chr10:66625924-66626131	CPG:_19_XLOC_029633	CpG-Shores-Promoter	CPG:_19_XLOC_029633_CpG-ShoresD-Promoter	0.200119	8.84021	2.70443	0.0277368	0.24201	-3.61499
9303	Ch_979496_0015793	chr2:33721765-33722508	MAST4	Promoter	MAST4_Promoters	0.19264	8.10262	2.70352	0.0277755	0.24201	-3.61636
1794	Ch_979496_0026648	chr12:20901611-20902269	CPG:_204_VGF	Shores	CPG:_204_VGF_ShoresU	0.167321	10.2012	2.70348	0.0277772	0.24201	-3.61642
34050	Ch_979496_0003535	chr1:217771916-217771975	CPG:_179_TLE4	CpG-Shores	CPG:_179_TLE4_CpG-ShoresD	-0.182131	9.23631	-2.70292	0.0278008	0.24201	-3.61725
12037	Ch_979496_0009879	chr3:115691965-115692533	CPG:_245_BCL2L11	Shores-Promoter	CPG:_245_BCL2L11_ShoresD-Promoter	0.175069	8.19033	2.70204	0.027838	0.24201	-3.61856
82	Ch_979496_0025101	chrX:100108353-100108412	CPG:_16_RGD1563666	CpG-Shores	CPG:_16_RGD1563666_CpG-ShoresU	0.318061	7.40539	2.70201	0.0278392	0.24201	-3.6186
25834	Ch_979496_0001519	chr1:85411805-85411864	CPG:_19_LOC100359836	CpG-Shores-Promoter	CPG:_19_LOC100359836_CpG-ShoresU-Promoter	0.201343	9.23562	2.70157	0.0278579	0.24201	-3.61926
4177	Ch_979496_0013488	chr6:32053606-32053961	CPG:_150_RHOB	CpG	CPG:_150_RHOB_CpG	-0.205683	8.65305	-2.69954	0.0279443	0.242149	-3.62229
13657	Ch_979496_0027241	chr12:39703431-39704010	CPG:_155_TESC	CpG-Promoter	CPG:_155_TESC_CpG-Promoters	-0.1543	9.45059	-2.69916	0.0279602	0.242149	-3.62285
3740	Ch_979496_0001379	chr1:84073581-84073940	CPG:_78_ACTN4	CpG-Promoter	CPG:_78_ACTN4_CpG-Promoters	-0.17543	11.1545	-2.69722	0.0280431	0.242493	-3.62575
3755	Ch_979496_0018624	chr15:55787644-55788147	CPG:_102_LRCH1	CpG	CPG:_102_LRCH1_CpG	-0.268083	9.24331	-2.69445	0.0281616	0.243001	-3.62988
25299	Ch_979496_0008822	chr3:59346916-59346975	CPG:_75_F1LY53_RAT	CpG-Shores	CPG:_75_F1LY53_RAT_CpG-ShoresD	0.154973	10.6756	2.69383	0.0281885	0.243001	-3.63081
10180	Ch_979496_0031797	chr8:48406482-48406541	CPG:_110_DSCAML1	CpG-Promoter	CPG:_110_DSCAML1_CpG-Promoters	-0.54097	11.1941	-2.69133	0.0282958	0.243552	-3.63453
6640	Ch_979496_0035661	chr11:31030327-31030386	CPG:_99_LOC681004	CpG-Shores	CPG:_99_LOC681004_CpG-ShoresU	-0.254813	10.2655	-2.69032	0.0283394	0.243554	-3.63604
40	Ch_979496_0012089	chr4:76523123-76524292	CPG:_108_ZNF467	CpG	CPG:_108_ZNF467_CpG	-0.438957	11.2618	-2.68924	0.0283859	0.243581	-3.63765
501	Ch_979496_0014663	chr6:108680201-108681502	CPG:_21_ABCD4	Shores	CPG:_21_ABCD4_ShoresU	0.231591	6.45005	2.68615	0.0285203	0.244074	-3.64227
28380	Ch_979496_0016789	chr2:155769862-155769921	CPG:_102_CCNL1	CpG-Shores-Promoter	CPG:_102_CCNL1_CpG-ShoresD-Promoter	0.154522	10.1234	2.68538	0.0285536	0.244074	-3.64341
3042	Ch_979496_0009128	chr3:76385742-76386026	CPG:_28_CREB3L1	CpG	CPG:_28_CREB3L1_CpG	0.224653	9.377	2.68491	0.0285739	0.244074	-3.64411
1363	Ch_979496_0004547	chr7:11609211-11610263	CPG:_49_FAM148C	Shores	CPG:_49_FAM148C_ShoresU-ShoresD	-0.188848	9.7289	-2.68365	0.0286287	0.244171	-3.64598
18648	Ch_979496_0009966	chr3:117888058-117888190	CPG:_72_NOP56	CpG	CPG:_72_NOP56_CpG	0.300578	8.53121	2.68254	0.0286772	0.244213	-3.64764
37592	Ch_979496_0026553	chr12:15314502-15314561	CPG:_28_MAFK	CpG-Shores	CPG:_28_MAFK_CpG-ShoresU	0.169425	10.9896	2.67796	0.0288782	0.245552	-3.65447
4458	Ch_979496_0007214	chr18:31548654-31549179	CPG:_77_SPRY4	Shores	CPG:_77_SPRY4_ShoresD	0.280854	9.50421	2.67639	0.0289474	0.245769	-3.65682
660	Ch_979496_0022397	chr17:20967346-20968024	CPG:_40_LOC685977	Shores	CPG:_40_LOC685977_ShoresU	0.15178	5.82056	2.67485	0.0290155	0.245975	-3.65912
1995	Ch_979496_0008274	chr3:11198037-11198753	CPG:_164_FAM78A	CpG	CPG:_164_FAM78A_CpG	-0.252691	9.72193	-2.67304	0.0290956	0.246249	-3.66181
24363	Ch_979496_0019882	chr10:56194254-56194485	CPG:_33_ENSRNOG00000037615	CpG-Promoter	CPG:_33_ENSRNOG00000037615_CpG-Promoters	-0.280868	11.0524	-2.67128	0.0291736	0.246249	-3.66443
1398	Ch_979496_0001229	chr1:82554089-82555384	CPG:_26_SERTAD3	Shores	CPG:_26_SERTAD3_ShoresD	0.20571	8.64137	2.66889	0.0292803	0.246249	-3.668
13534	Ch_979496_0019054	chr10:10648603-10648884	CPG:_157_UBN1	Shores-Promoter	CPG:_157_UBN1_ShoresD-Promoter	-0.345909	5.41723	-2.66648	0.029388	0.246249	-3.67159
20913	Ch_979496_0027096	chr12:33231800-33231859	CPG:_30_RILPL2	CpG-Shores	CPG:_30_RILPL2_CpG-ShoresU	0.184223	8.9671	2.66602	0.0294088	0.246249	-3.67229
3134	Ch_979496_0017077	chr2:190662260-190663666	CPG:_79_RGD1566380	Shores	CPG:_79_RGD1566380_ShoresU	0.193194	8.72164	2.66561	0.0294271	0.246249	-3.67289
16746	Ch_979496_0036441	chr11:82046185-82046318	CPG:_77_EPHB3	CpG-Promoter	CPG:_77_EPHB3_CpG-Promoters	-0.302413	9.5527	-2.66495	0.0294567	0.246249	-3.67388
17988	Ch_979496_0036913	chr16:7546599-7546732	CPG:_36_OXNAD1	CpG	CPG:_36_OXNAD1_CpG	0.240658	8.29714	2.66397	0.0295011	0.246249	-3.67535
9629	Ch_979496_0034437	chr19:374451-374810	CPG:_75_CAR7	CpG	CPG:_75_CAR7_CpG	-0.323573	9.67517	-2.66274	0.0295561	0.246249	-3.67717
2449	Ch_979496_0009172	chr3:76401708-76402245	CPG:_58_CREB3L1	Shores-Promoter	CPG:_58_CREB3L1_ShoresD-Promoter	-0.211449	7.83889	-2.66259	0.0295629	0.246249	-3.6774
600	Ch_979496_0026078	chr20:43501354-43502088	CPG:_117_FYN	CpG-Promoter	CPG:_117_FYN_CpG-Promoters	-0.192969	9.74065	-2.66205	0.0295873	0.246249	-3.6782
2409	Ch_979496_0011424	chr3:158826720-158827593	CPG:_209_CEBPB	CpG	CPG:_209_CEBPB_CpG	-0.169868	8.04744	-2.66093	0.0296381	0.246249	-3.67988
1036	Ch_979496_0025305	chr20:660924-661660	DSTNL1	Promoter	DSTNL1_Promoters	-0.559385	5.53921	-2.66072	0.0296474	0.246249	-3.68019
29536	Ch_979496_0025389	chr20:1702505-1702564	CPG:_52_RNF39	CpG-Shores	CPG:_52_RNF39_CpG-ShoresU	-0.212055	10.0853	-2.65981	0.0296887	0.246249	-3.68155
9394	Ch_979496_0034599	chr19:11262958-11263651	CPG:_31_MT1A	Shores-Promoter	CPG:_31_MT1A_ShoresD-Promoter	0.155987	8.90251	2.65943	0.029706	0.246249	-3.68212
2753	Ch_979496_0037689	chr16:69409847-69410128	CPG:_234_ZNF703	Shores-Promoter	CPG:_234_ZNF703_ShoresD-Promoter	-0.147978	8.40595	-2.65721	0.0298067	0.246719	-3.68543
1832	Ch_979496_0013073	chr6:7532663-7534737	CPG:_282_ZFP36L2	CpG	CPG:_282_ZFP36L2_CpG	-0.206946	9.50389	-2.65475	0.0299189	0.246787	-3.6891
13167	Ch_979496_0006745	chr18:5934798-5935005	CPG:_148_SS18	Shores-Promoter	CPG:_148_SS18_ShoresD-Promoter	-0.41471	6.74422	-2.65343	0.0299792	0.246787	-3.69107
16006	Ch_979496_0004348	chr7:11030520-11030579	CPG:_17_EFNA2	CpG-Shores	CPG:_17_EFNA2_CpG-ShoresU	-0.192131	12.6028	-2.65245	0.0300241	0.246787	-3.69253
3958	Ch_979496_0001361	chr1:83489287-83490114	CPG:_52_ZFP36	Shores-Promoter	CPG:_52_ZFP36_ShoresD-Promoter	0.165613	9.61887	2.65162	0.0300621	0.246787	-3.69377
13381	Ch_979496_0017668	chr2:236313721-236313855	CPG:_126_TSPAN5	Shores-Promoter	CPG:_126_TSPAN5_ShoresU-Promoter	-0.276765	7.66924	-2.65081	0.030099	0.246787	-3.69497
37561	Ch_979496_0017092	chr2:190664541-190664600	CPG:_79_RGD1566380	CpG-Shores-Promoter	CPG:_79_RGD1566380_CpG-ShoresD-Promoter	0.167321	9.89291	2.64972	0.0301491	0.246787	-3.69659
9164	Ch_979496_0026915	chr12:33110574-33110633	CPG:_19_RILPL2	CpG-Shores	CPG:_19_RILPL2_CpG-ShoresD	0.175576	11.3396	2.64941	0.0301637	0.246787	-3.69707
4600	Ch_979496_0008809	chr3:59344636-59346037	CPG:_75_F1LY53_RAT	Shores	CPG:_75_F1LY53_RAT_ShoresU	0.219387	6.88758	2.64887	0.0301882	0.246787	-3.69786
11738	Ch_979496_0032707	chr8:111845344-111845403	CPG:_19_GRM2	CpG-Shores	CPG:_19_GRM2_CpG-ShoresD	-0.217845	10.0442	-2.64838	0.0302108	0.246787	-3.69859
6685	Ch_979496_0019081	chr10:10812107-10812314	CPG:_47_FAM100A	CpG-Shores	CPG:_47_FAM100A_CpG-ShoresU	0.302421	8.43098	2.64697	0.030276	0.246961	-3.7007
37287	Ch_979496_0033962	chr9:74757930-74757989	CPG:_26_LOC100365924	CpG-Shores	CPG:_26_LOC100365924_CpG-ShoresU	0.200141	10.7533	2.64544	0.0303469	0.24718	-3.70298
1469	Ch_979496_0025506	chr20:4040237-4040296	CPG:_19_NG35	CpG-Shores	CPG:_19_NG35_CpG-ShoresU-ShoresD	-0.185207	9.8558	-2.64429	0.0303999	0.247216	-3.70469
2300	Ch_979496_0013609	chr6:37785076-37785980	CPG:_81_FAM84A	Shores	CPG:_81_FAM84A_ShoresU-ShoresD	0.159465	9.1002	2.64327	0.0304476	0.247216	-3.70622
4373	Ch_979496_0013262	chr6:11352862-11353508	CPG:_183_KCNK12	CpG	CPG:_183_KCNK12_CpG	-0.167723	9.09771	-2.64224	0.0304955	0.247216	-3.70776
22083	Ch_979496_0016870	chr2:159385829-159385963	CPG:_30_PPM1L	Shores-Promoter	CPG:_30_PPM1L_ShoresU-Promoter	-0.290754	8.90848	-2.64155	0.0305276	0.247216	-3.70878
1811	Ch_979496_0007170	chr18:31545323-31546804	CPG:_77_SPRY4	Shores	CPG:_77_SPRY4_ShoresU	0.154381	9.43326	2.63988	0.0306054	0.247343	-3.71127
1653	Ch_979496_0013413	chr6:25694049-25694818	CPG:_49_CENPA	Shores-Promoter	CPG:_49_CENPA_ShoresD-Promoter	0.238885	7.66411	2.63933	0.0306314	0.247343	-3.7121
363	Ch_979496_0011200	chr3:156180054-156181448	CPG:_28_D3ZWM4_RAT	Shores	CPG:_28_D3ZWM4_RAT_ShoresU	-0.202345	9.5951	-2.63686	0.0307469	0.247501	-3.71578
4463	Ch_979496_0010520	chr3:141890732-141891429	SDCBP2	Promoter	SDCBP2_Promoters	0.170579	7.41207	2.63589	0.0307927	0.247501	-3.71723
1438	Ch_979496_0021217	chr10:90700759-90702192	CPG:_31_ARL4D	Shores	CPG:_31_ARL4D_ShoresD	0.156495	9.213	2.63555	0.0308086	0.247501	-3.71773
14944	Ch_979496_0016234	chr2:103085179-103085386	CPG:_112_BHLHE22	Shores	CPG:_112_BHLHE22_ShoresU	0.174265	9.58093	2.63438	0.0308637	0.247501	-3.71948
7008	Ch_979496_0000115	chr1:12722492-12723832	CPG:_107_CITED2	Shores	CPG:_107_CITED2_ShoresD	-0.230484	7.15456	-2.63421	0.0308715	0.247501	-3.71973
34147	Ch_979496_0019403	chr10:39221151-39221210	CPG:_77_IRF1	CpG-Shores	CPG:_77_IRF1_CpG-ShoresD	-0.208915	9.26292	-2.62703	0.0312121	0.249809	-3.73044
8893	Ch_979496_0012339	chr4:117624229-117624510	CPG:_22_TET3	Shores	CPG:_22_TET3_ShoresD	0.17545	7.97808	2.62627	0.0312484	0.249809	-3.73158

## Sheet: DM_LTP5h
ProbeUID	ProbeName	GeneName	SystematicName	Class	geneRegion	logFC	AveExpr	t	P.Value	adj.P.Val	B
27604	Ch_979496_0022958	chr17:47489215-47489274	CPG:_43_FAM65B	CpG-Shores-Promoter	CPG:_43_FAM65B_CpG-ShoresU-Promoter	-0.62931	9.34255	-10.757	6.35414e-06	0.0254343	4.06442
954	Ch_979496_0035308	chr19:56136664-56137147	CPG:_120_RGD1306091	CpG	CPG:_120_RGD1306091_CpG	-0.611695	9.44456	-10.2446	9.06424e-06	0.0254343	3.80036
6067	Ch_979496_0033516	chr9:37881089-37881444	CPG:_69_CHST10	CpG	CPG:_69_CHST10_CpG	-0.698136	9.69651	-9.38346	1.7078e-05	0.0319473	3.31034
77	Ch_979496_0036211	chr11:72603892-72604491	CPG:_54_D4ADT9_RAT	CpG	CPG:_54_D4ADT9_RAT_CpG	-0.511166	9.06593	-8.98446	2.32993e-05	0.0326889	3.06151
20057	Ch_979496_0018792	chr15:82881381-82881440	CPG:_71_DIS3	CpG-Shores	CPG:_71_DIS3_CpG-ShoresU	0.693088	13.5615	8.55674	3.29377e-05	0.0369693	2.77795
31785	Ch_979496_0018837	chr15:83103945-83104004	CPG:_121_KLF5	CpG-Shores	CPG:_121_KLF5_CpG-ShoresD	-1.11601	7.87452	-8.26099	4.22033e-05	0.0394742	2.57103
22104	Ch_979496_0019497	chr10:46292657-46292716	CPG:_26_RASD1	CpG-Shores	CPG:_26_RASD1_CpG-ShoresU-ShoresD	0.913611	12.6093	7.98189	5.36876e-05	0.0421173	2.36716
3715	Ch_979496_0007388	chr18:56545897-56546507	CPG:_67_SYNPO	CpG	CPG:_67_SYNPO_CpG	-0.533032	9.43251	-7.84756	6.04289e-05	0.0421173	2.26593
5443	Ch_979496_0018802	chr15:82882121-82882763	CPG:_71_DIS3	Shores-Promoter	CPG:_71_DIS3_ShoresD-Promoter	0.457026	5.27177	7.7228	6.75438e-05	0.0421173	2.17007
18911	Ch_979496_0016393	chr2:125845903-125845962	CPG:_225_FAT4	CpG-Shores	CPG:_225_FAT4_CpG-ShoresU	0.598048	11.6103	7.44816	8.67421e-05	0.0469454	1.95253
27752	Ch_979496_0027932	chr14:29140415-29140549	CPG:_104_XLOC_047831	CpG-Shores	CPG:_104_XLOC_047831_CpG-ShoresD	-0.492758	9.84078	-7.38448	9.2017e-05	0.0469454	1.90079
3980	Ch_979496_0024058	chr13:68368921-68369660	CPG:_103_LAMC1	CpG-Promoter	CPG:_103_LAMC1_CpG-Promoters	-0.396141	9.71867	-6.94335	0.000140065	0.05546	1.52822
31956	Ch_979496_0017029	chr2:181502752-181502811	CPG:_48_EFNA3	CpG-Shores	CPG:_48_EFNA3_CpG-ShoresU	-1.53333	6.90266	-6.9403	0.000140482	0.05546	1.52556
34886	Ch_979496_0011976	chr4:67986709-67986768	CPG:_61_XLOC_115497	Shores	CPG:_61_XLOC_115497_ShoresU	0.823381	5.04191	6.84276	0.000154585	0.05546	1.4397
248	Ch_979496_0003091	chr1:202616203-202616262	CPG:_46_RGD1563319	CpG-Shores	CPG:_46_RGD1563319_CpG-ShoresD	-0.510665	9.39283	-6.83326	0.000156041	0.05546	1.43127
9070	Ch_979496_0017032	chr2:181502826-181503135	CPG:_48_EFNA3	CpG	CPG:_48_EFNA3_CpG	-0.532129	10.3905	-6.81987	0.000158118	0.05546	1.41936
35546	Ch_979496_0004242	chr7:10380013-10380072	CPG:_55_LINGO3	CpG-Shores	CPG:_55_LINGO3_CpG-ShoresD	-0.527671	9.11812	-6.66065	0.000185324	0.0611787	1.27595
26242	Ch_979496_0013149	chr6:10414469-10414528	CPG:_90_RHOQ	CpG-Shores	CPG:_90_RHOQ_CpG-ShoresD	-0.496863	9.13497	-6.57017	0.000203074	0.0631696	1.19289
61	Ch_979496_0003088	chr1:202615907-202616188	CPG:_46_RGD1563319	CpG	CPG:_46_RGD1563319_CpG	-0.386132	9.6401	-6.51935	0.000213867	0.0631696	1.14572
36874	Ch_979496_0022612	chr17:25772395-25772454	CPG:_67_JARID2	Shores	CPG:_67_JARID2_ShoresD	-0.914202	6.52781	-6.38299	0.000246105	0.0641772	1.01736
13813	Ch_979496_0002229	chr1:158039744-158040504	CPG:_133_XLOC_017742	Shores-Promoter	CPG:_133_XLOC_017742_ShoresU-Promoter	-0.383352	5.72861	-6.3689	0.000249733	0.0641772	1.00395
27531	Ch_979496_0026864	chr12:32896458-32896517	CPG:_227_CCDC92	CpG-Shores	CPG:_227_CCDC92_CpG-ShoresU	-0.522076	8.30794	-6.36179	0.000251586	0.0641772	0.997164
30392	Ch_979496_0003085	chr1:202615759-202615818	CPG:_46_RGD1563319	CpG-Shores-Promoter	CPG:_46_RGD1563319_CpG-ShoresU-Promoter	-0.67278	8.13763	-6.22675	0.000289829	0.0707184	0.866984
30355	Ch_979496_0030218	chr5:146088975-146089034	CPG:_27_PSMB2	CpG-Shores-Promoter	CPG:_27_PSMB2_CpG-ShoresU-Promoter	-0.683529	5.14541	-6.00811	0.000366159	0.0822012	0.650454
1359	Ch_979496_0008950	chr3:68098367-68099119	CPG:_98_RTN4RL2	CpG	CPG:_98_RTN4RL2_CpG	-0.351396	9.85693	-5.97997	0.000377506	0.0822012	0.622057
4143	Ch_979496_0020664	chr10:73575737-73576171	CPG:_21_PPM1D	CpG-Shores	CPG:_21_PPM1D_CpG-ShoresD	-0.399192	9.52038	-5.97189	0.000380833	0.0822012	0.613888
3035	Ch_979496_0009241	chr3:76993779-76994489	CPG:_83_XLOC_110977	CpG	CPG:_83_XLOC_110977_CpG	-0.380607	9.70548	-5.88136	0.000420437	0.0837246	0.521606
24132	Ch_979496_0025450	chr20:3076058-3076324	CPG:_16_IER3	CpG-Shores	CPG:_16_IER3_CpG-ShoresU	-0.552423	11.0822	-5.85518	0.000432719	0.0837246	0.494691
4182	Ch_979496_0016099	chr2:61789432-61789491	CPG:_71_GOLPH3	CpG	CPG:_71_GOLPH3_CpG	-0.600843	8.84898	-5.83319	0.000443346	0.0837246	0.471993
12909	Ch_979496_0016242	chr2:103086568-103086627	CPG:_112_BHLHE22	CpG-Shores-Promoter	CPG:_112_BHLHE22_CpG-ShoresU-Promoter	-0.391455	9.1427	-5.82462	0.000447566	0.0837246	0.463126
20700	Ch_979496_0021483	chr10:103699726-103700154	CPG:_134_SDK2	CpG-Promoter	CPG:_134_SDK2_CpG-Promoters	-0.392267	10.3984	-5.76753	0.000476824	0.0839184	0.403784
20894	Ch_979496_0000241	chr1:15639773-15639984	CPG:_34_B0K035_RAT	CpG-Promoter	CPG:_34_B0K035_RAT_CpG-Promoters	-0.389037	8.96013	-5.73792	0.000492829	0.0839184	0.372799
5172	Ch_979496_0003655	chr1:230666110-230666978	CPG:_132_VLDLR	CpG-Shores-Promoter	CPG:_132_VLDLR_CpG-ShoresU-Promoter	-0.429684	9.88772	-5.69811	0.00051529	0.0839184	0.33092
968	Ch_979496_0028820	chr14:101869226-101870087	CPG:_80_PELI1	Shores-Promoter	CPG:_80_PELI1_ShoresU-Promoter	-0.435831	7.26438	-5.69286	0.000518334	0.0839184	0.325383
13677	Ch_979496_0007985	chr18:77218342-77218401	CPG:_78_KCNG2_RAT	CpG-Shores-Promoter	CPG:_78_KCNG2_RAT_CpG-ShoresD-Promoter	-0.506426	8.17783	-5.68297	0.000524123	0.0839184	0.314936
4822	Ch_979496_0000150	chr1:13976596-13976655	CPG:_54_PERP	CpG	CPG:_54_PERP_CpG	0.355732	10.3704	5.63578	0.00055275	0.0839184	0.264867
3010	Ch_979496_0031713	chr8:47067176-47067457	CPG:_50_USP2	CpG-Promoter	CPG:_50_USP2_CpG-Promoters	-0.347499	9.7095	-5.58827	0.000583327	0.0839184	0.214093
27587	Ch_979496_0027922	chr14:29139126-29139260	CPG:_104_XLOC_047831	Shores-Promoter	CPG:_104_XLOC_047831_ShoresU-ShoresD-Promoter	-0.336811	8.39461	-5.58462	0.000585753	0.0839184	0.210176
4246	Ch_979496_0036208	chr11:72603196-72603801	CPG:_54_D4ADT9_RAT	Shores	CPG:_54_D4ADT9_RAT_ShoresU	-0.600801	5.86321	-5.58362	0.000586421	0.0839184	0.209099
1616	Ch_979496_0015731	chr2:27720357-27720416	CPG:_87_ENC1	CpG-Shores-Promoter	CPG:_87_ENC1_CpG-ShoresU-Promoter	-0.334794	9.44325	-5.56624	0.000598135	0.0839184	0.190425
37892	Ch_979496_0021906	chr10:109807096-109807155	CPG:_68_RGD1306926	CpG-Shores-Promoter	CPG:_68_RGD1306926_CpG-ShoresD-Promoter	-0.56854	8.10928	-5.49545	0.000648588	0.0887774	0.113857
20569	Ch_979496_0021735	chr10:108252627-108252686	CPG:_120_D4A8L6_RAT	CpG-Shores	CPG:_120_D4A8L6_RAT_CpG-ShoresU	-0.52793	8.15687	-5.45829	0.000676932	0.0896042	0.0733434
38158	Ch_979496_0016429	chr2:125848779-125848838	CPG:_225_FAT4	CpG-Shores	CPG:_225_FAT4_CpG-ShoresD	-0.367943	9.98696	-5.44433	0.000687932	0.0896042	0.0580638
23972	Ch_979496_0022960	chr17:47489289-47489422	CPG:_43_FAM65B	CpG-Promoter	CPG:_43_FAM65B_CpG-Promoters	-0.466024	8.78136	-5.42411	0.000704213	0.0896042	0.0358787
1231	Ch_979496_0028075	chr14:43359756-43359815	CPG:_51_BEND4	CpG-Shores	CPG:_51_BEND4_CpG-ShoresU-ShoresD	0.430716	9.71545	5.4068	0.000718494	0.0896042	0.0168259
37534	Ch_979496_0033517	chr9:37881570-37881629	CPG:_69_CHST10	CpG-Promoter	CPG:_69_CHST10_CpG-Promoters	-1.26943	8.42053	-5.34486	0.000772245	0.0918016	-0.0517225
7384	Ch_979496_0002849	chr1:195336031-195336794	CPG:_80_D4A0Y6_RAT	CpG-Promoter	CPG:_80_D4A0Y6_RAT_CpG-Promoters	-0.405898	9.55064	-5.34039	0.000776292	0.0918016	-0.0566943
29792	Ch_979496_0009245	chr3:76994504-76994563	CPG:_83_XLOC_110977	CpG-Shores	CPG:_83_XLOC_110977_CpG-ShoresD	-0.63433	9.01809	-5.33066	0.000785188	0.0918016	-0.0675343
650	Ch_979496_0030449	chr5:152072643-152073595	CPG:_129_AHDC1	CpG	CPG:_129_AHDC1_CpG	-0.337221	9.47488	-5.30042	0.000813534	0.0931411	-0.101293
2842	Ch_979496_0023524	chr17:89126233-89127710	CPG:_72_ARL5B	Shores	CPG:_72_ARL5B_ShoresD	-0.335653	6.53865	-5.28355	0.000829839	0.0931411	-0.120197
21248	Ch_979496_0035030	chr19:32261034-32261093	CPG:_115_ARHGAP10	CpG-Shores-Promoter	CPG:_115_ARHGAP10_CpG-ShoresU-Promoter	-0.302138	10.1001	-5.24762	0.000865773	0.095269	-0.160609
8431	Ch_979496_0035042	chr19:32262044-32262403	CPG:_115_ARHGAP10	CpG	CPG:_115_ARHGAP10_CpG	-0.393459	9.07585	-5.20465	0.000911017	0.0967337	-0.209227
4026	Ch_979496_0020520	chr10:67616766-67617215	CPG:_55_ABR	Shores-Promoter	CPG:_55_ABR_ShoresU-Promoter	-0.344322	7.99054	-5.20231	0.000913558	0.0967337	-0.211887
7661	Ch_979496_0014500	chr6:104525702-104525835	CPG:_239_RGD1561115	CpG-Shores-Promoter	CPG:_239_RGD1561115_CpG-ShoresU-Promoter	-0.879583	7.88329	-5.18548	0.000932033	0.0968624	-0.231014
18912	Ch_979496_0021134	chr10:89904625-89904684	CPG:_72_PTRF	CpG-Shores	CPG:_72_PTRF_CpG-ShoresU	0.384832	9.64219	5.14903	0.000973477	0.09933	-0.272608
8069	Ch_979496_0026867	chr12:32896532-32897095	CPG:_227_CCDC92	CpG	CPG:_227_CCDC92_CpG	-0.328963	9.38654	-5.11215	0.00101748	0.101966	-0.314919
25297	Ch_979496_0037365	chr16:59832916-59832975	CPG:_80_PRAGMIN	CpG-Shores	CPG:_80_PRAGMIN_CpG-ShoresU	-0.774739	7.69112	-5.08414	0.00105236	0.103311	-0.347205
21990	Ch_979496_0015769	chr2:31423858-31424139	CPG:_70_MARVELD2	CpG	CPG:_70_MARVELD2_CpG	-0.434987	10.7241	-5.04546	0.00110269	0.103311	-0.392
34117	Ch_979496_0017046	chr2:181507796-181507855	CPG:_46_EFNA3	CpG-Shores	CPG:_46_EFNA3_CpG-ShoresU	-0.447843	11.0861	-5.04246	0.00110671	0.103311	-0.395489
356	Ch_979496_0008729	chr3:58527632-58528381	CPG:_65_AGPS	Shores-Promoter	CPG:_65_AGPS_ShoresU-Promoter	-0.285343	7.56885	-5.04094	0.00110874	0.103311	-0.397246
8889	Ch_979496_0001829	chr1:107158807-107158866	CPG:_34_AABR07003537.1	Shores-Promoter	CPG:_34_AABR07003537.1_ShoresD-Promoter	-0.790408	8.6667	-5.03044	0.00112294	0.103311	-0.409462
8114	Ch_979496_0009291	chr3:77742678-77742737	CPG:_91_TSPAN18	CpG-Shores-Promoter	CPG:_91_TSPAN18_CpG-ShoresD-Promoter	-0.443458	8.88118	-4.99662	0.00117006	0.105168	-0.448921
25046	Ch_979496_0033158	chr9:10521983-10522545	CPG:_169_VEGFA	CpG	CPG:_169_VEGFA_CpG	-0.431731	10.1893	-4.98091	0.00119268	0.105168	-0.467319
3712	Ch_979496_0026417	chr12:9950176-9950457	CPG:_74_SMURF1	CpG-Promoter	CPG:_74_SMURF1_CpG-Promoters	-0.43296	10.3092	-4.97022	0.00120834	0.105168	-0.479861
4480	Ch_979496_0031397	chr8:11545394-11545453	CPG:_129_FUT4	CpG-Shores-Promoter	CPG:_129_FUT4_CpG-ShoresD-Promoter	-0.424966	8.03048	-4.96178	0.00122087	0.105168	-0.489772
31839	Ch_979496_0011931	chr4:65830371-65830430	CPG:_64_ZC3HAV1L	CpG-Shores	CPG:_64_ZC3HAV1L_CpG-ShoresU	-0.802525	8.58456	-4.94883	0.00124036	0.105168	-0.505006
4478	Ch_979496_0011380	chr3:158650275-158650559	CPG:_87_RNF114	CpG-Promoter	CPG:_87_RNF114_CpG-Promoters	-0.371117	9.05017	-4.93888	0.00125558	0.105168	-0.516732
32587	Ch_979496_0008572	chr3:40103088-40103299	CPG:_32_ACVR1C	Shores-Promoter	CPG:_32_ACVR1C_ShoresD-Promoter	-0.335781	9.85095	-4.88965	0.00133391	0.106981	-0.574986
5505	Ch_979496_0023089	chr17:62770874-62771303	CPG:_103_CREM_RAT	CpG	CPG:_103_CREM_RAT_CpG	-0.291275	9.1331	-4.86336	0.00137792	0.106981	-0.606262
6931	Ch_979496_0027174	chr12:33684582-33684641	CPG:_59_VPS37B	CpG	CPG:_59_VPS37B_CpG	-0.613632	9.84846	-4.85008	0.00140076	0.106981	-0.622115
21492	Ch_979496_0020738	chr10:84534690-84534749	CPG:_90_PHOSPHO1	CpG-Shores-Promoter	CPG:_90_PHOSPHO1_CpG-ShoresU-Promoter	-0.322995	8.50317	-4.84886	0.00140288	0.106981	-0.623569
10592	Ch_979496_0011964	chr4:66164336-66164395	CPG:_43_D4A242_RAT	CpG-Shores	CPG:_43_D4A242_RAT_CpG-ShoresU	-0.571543	9.93914	-4.84219	0.00141452	0.106981	-0.631535
1643	Ch_979496_0003336	chr1:209211947-209212831	CPG:_136_NRXN2	CpG	CPG:_136_NRXN2_CpG	-0.640885	10.0398	-4.84135	0.00141599	0.106981	-0.632537
7869	Ch_979496_0015529	chr2:14179901-14179960	CPG:_56_CCNH	CpG-Shores-Promoter	CPG:_56_CCNH_CpG-ShoresU-Promoter	0.472163	7.60604	4.8371	0.00142349	0.106981	-0.637631
758	Ch_979496_0000711	chr1:78860364-78860719	CPG:_69_BLOC1S3	CpG-Shores	CPG:_69_BLOC1S3_CpG-ShoresU	-0.297819	9.05857	-4.82064	0.00145287	0.106981	-0.657339
552	Ch_979496_0014485	chr6:104523875-104524637	CPG:_239_RGD1561115	CpG	CPG:_239_RGD1561115_CpG	-0.624996	10.2567	-4.81705	0.00145937	0.106981	-0.661649
981	Ch_979496_0019841	chr10:56133230-56133659	CPG:_93_RGD1563441	CpG-Promoter	CPG:_93_RGD1563441_CpG-Promoters	-0.312435	9.56117	-4.81239	0.00146784	0.106981	-0.667234
6399	Ch_979496_0014502	chr6:104525999-104526741	CPG:_239_RGD1561115	Shores-Promoter	CPG:_239_RGD1561115_ShoresU-ShoresD-Promoter	-0.284548	8.60221	-4.78621	0.00151653	0.107912	-0.698732
54	Ch_979496_0001826	chr1:107158585-107158718	CPG:_34_AABR07003537.1	CpG-Promoter	CPG:_34_AABR07003537.1_CpG-Promoters	-1.40515	11.2169	-4.78486	0.00151907	0.107912	-0.700349
37592	Ch_979496_0026553	chr12:15314502-15314561	CPG:_28_MAFK	CpG-Shores	CPG:_28_MAFK_CpG-ShoresU	0.301329	10.9896	4.76287	0.0015614	0.108836	-0.726895
14753	Ch_979496_0027925	chr14:29139542-29140316	CPG:_104_XLOC_047831	CpG-Shores-Promoter	CPG:_104_XLOC_047831_CpG-ShoresD-Promoter	-0.287282	9.88053	-4.75804	0.00157087	0.108836	-0.732742
1430	Ch_979496_0008019	chr18:79404719-79405344	CPG:_19_XLOC_076716	CpG-Shores-Promoter	CPG:_19_XLOC_076716_CpG-ShoresU-ShoresD-Promoter	-0.518394	8.95691	-4.74363	0.00159948	0.109467	-0.750181
33979	Ch_979496_0034816	chr19:25611180-25611239	CPG:_65_ZSWIM4	CpG-Shores-Promoter	CPG:_65_ZSWIM4_CpG-ShoresU-Promoter	-0.416695	8.15924	-4.72811	0.00163094	0.110275	-0.769014
25275	Ch_979496_0015828	chr2:34242858-34243096	CPG:_125_D4A8R8_RAT	Shores-Promoter	CPG:_125_D4A8R8_RAT_ShoresD-Promoter	-0.537518	5.23872	-4.71251	0.00166326	0.110443	-0.78799
1035	Ch_979496_0035370	chr19:58334294-58334427	CPG:_41_NRP1	CpG	CPG:_41_NRP1_CpG	-0.281663	9.91802	-4.70798	0.00167278	0.110443	-0.793511
9304	Ch_979496_0008025	chr18:79405747-79405956	CPG:_19_XLOC_076716	Shores-Promoter	CPG:_19_XLOC_076716_ShoresD-Promoter	-0.329246	9.77449	-4.69276	0.00170516	0.111271	-0.812059
4282	Ch_979496_0022513	chr17:22528428-22528818	CPG:_167_ID4	Shores-Promoter	CPG:_167_ID4_ShoresD-Promoter	-0.515506	10.02	-4.68145	0.00172969	0.111575	-0.825883
10410	Ch_979496_0016104	chr2:61789586-61790974	CPG:_71_GOLPH3	Shores	CPG:_71_GOLPH3_ShoresD	-0.415583	6.20007	-4.66167	0.00177349	0.1131	-0.850094
446	Ch_979496_0001847	chr1:116624390-116625292	CPG:_22_F1M724_RAT	Shores	CPG:_22_F1M724_RAT_ShoresU	0.321835	6.13839	4.64102	0.00182052	0.114714	-0.875448
503	Ch_979496_0011384	chr3:158650575-158650934	CPG:_87_RNF114	CpG	CPG:_87_RNF114_CpG	-0.337292	8.44957	-4.62589	0.00185586	0.114714	-0.894074
970	Ch_979496_0005222	chr7:73825676-73825735	CPG:_199_KLF10	CpG-Shores	CPG:_199_KLF10_CpG-ShoresU	-0.504162	7.88935	-4.62408	0.00186012	0.114714	-0.896298
4156	Ch_979496_0013438	chr6:26771410-26771617	CPG:_42_DNMT3A	CpG-Promoter	CPG:_42_DNMT3A_CpG-Promoters	-0.279878	9.57512	-4.59365	0.00193363	0.11592	-0.933872
23486	Ch_979496_0020818	chr10:85608265-85608324	CPG:_43_COPZ2	CpG-Shores	CPG:_43_COPZ2_CpG-ShoresD	-0.328898	9.28548	-4.59046	0.00194154	0.11592	-0.937832
244	Ch_979496_0017050	chr2:181507942-181508356	CPG:_46_EFNA3	CpG-Promoter	CPG:_46_EFNA3_CpG-Promoters	-0.428175	9.99013	-4.58599	0.00195265	0.11592	-0.943365
21035	Ch_979496_0006504	chr7:140012989-140013048	CPG:_66_NR4A1	CpG-Shores-Promoter	CPG:_66_NR4A1_CpG-ShoresD-Promoter	0.299934	11.4921	4.58213	0.0019623	0.11592	-0.948147
11203	Ch_979496_0008218	chr3:10950233-10951341	CPG:_93_FIBCD1	CpG-Promoter	CPG:_93_FIBCD1_CpG-Promoters	-0.263684	9.5596	-4.53885	0.00207414	0.119224	-1.00194
5986	Ch_979496_0000992	chr1:82306465-82306598	CPG:_60_ITPKC	CpG-Promoter	CPG:_60_ITPKC_CpG-Promoters	-0.610258	7.75804	-4.53475	0.00208509	0.119224	-1.00705
31223	Ch_979496_0035469	chr11:17476138-17476197	CPG:_90_XLOC_031897	CpG-Shores-Promoter	CPG:_90_XLOC_031897_CpG-ShoresU-Promoter	-0.612876	7.87601	-4.53093	0.00209534	0.119224	-1.01181
14788	Ch_979496_0008229	chr3:10951356-10951415	CPG:_93_FIBCD1	CpG-Shores-Promoter	CPG:_93_FIBCD1_CpG-ShoresD-Promoter	-0.389227	9.3606	-4.5204	0.00212393	0.119224	-1.02497
1017	Ch_979496_0006571	chr7:142401426-142401633	CPG:_38_PDE1B	Shores-Promoter	CPG:_38_PDE1B_ShoresD-Promoter	-0.59567	9.15211	-4.52021	0.00212444	0.119224	-1.02521
132	Ch_979496_0001825	chr1:107158430-107158489	CPG:_34_AABR07003537.1	CpG-Shores-Promoter	CPG:_34_AABR07003537.1_CpG-ShoresU-Promoter	-0.957004	10.787	-4.51141	0.00214866	0.119389	-1.03622
9709	Ch_979496_0033309	chr9:14424014-14424496	CPG:_21_RGD1563020	Shores-Promoter	CPG:_21_RGD1563020_ShoresU-Promoter	-0.432404	9.28364	-4.50043	0.00217928	0.119903	-1.04997
24574	Ch_979496_0027752	chr14:12795775-12795834	CPG:_137_D4A123_RAT	CpG-Shores	CPG:_137_D4A123_RAT_CpG-ShoresD	-0.368004	9.40042	-4.46708	0.00227523	0.121492	-1.09184
6860	Ch_979496_0035004	chr19:29122412-29122767	CPG:_155_SMARCA5	CpG	CPG:_155_SMARCA5_CpG	-0.344093	8.07044	-4.45418	0.00231358	0.121492	-1.10809
12608	Ch_979496_0005979	chr7:118261846-118262406	CPG:_195_PDGFB	CpG-Promoter	CPG:_195_PDGFB_CpG-Promoters	-0.32295	8.61009	-4.4539	0.00231443	0.121492	-1.10845
69	Ch_979496_0019439	chr10:45469517-45469857	CPG:_52_LOC100363222	Shores	CPG:_52_LOC100363222_ShoresD	-0.587384	4.83259	-4.44801	0.00233218	0.121492	-1.11588
13107	Ch_979496_0009423	chr3:104680268-104680327	CPG:_31_FSIP1	CpG-Shores-Promoter	CPG:_31_FSIP1_CpG-ShoresD-Promoter	0.408646	11.4407	4.44708	0.002335	0.121492	-1.11705
8141	Ch_979496_0024641	chrX:22207161-22207220	D3ZP37_RAT	Shores-Promoter	D3ZP37_RAT_ShoresU-Promoter	0.623096	4.12165	4.44561	0.00233944	0.121492	-1.1189
5811	Ch_979496_0009676	chr3:114838484-114838839	CPG:_83_DUSP2	CpG-Promoter	CPG:_83_DUSP2_CpG-Promoters	-0.304601	9.25184	-4.43647	0.00236739	0.121492	-1.13045
2516	Ch_979496_0034642	chr19:19725022-19725831	CPG:_118_SNX20	CpG	CPG:_118_SNX20_CpG	-0.262553	8.74499	-4.43014	0.00238693	0.121492	-1.13845
31871	Ch_979496_0016869	chr2:159384499-159384558	CPG:_30_PPM1L	Shores	CPG:_30_PPM1L_ShoresU	-0.521156	7.93975	-4.42454	0.00240439	0.121492	-1.14554
21812	Ch_979496_0009912	chr3:115722673-115722805	CPG:_21_BCL2L11	CpG	CPG:_21_BCL2L11_CpG	0.303767	9.80273	4.41504	0.00243431	0.121492	-1.15758
6800	Ch_979496_0015734	chr2:27720600-27721029	CPG:_87_ENC1	CpG-Promoter	CPG:_87_ENC1_CpG-Promoters	-0.258071	9.14863	-4.41127	0.0024463	0.121492	-1.16236
1256	Ch_979496_0008734	chr3:58528739-58528871	CPG:_65_AGPS	CpG-Promoter	CPG:_65_AGPS_CpG-Promoters	-0.412852	8.90654	-4.3895	0.00251674	0.123894	-1.18999
8466	Ch_979496_0024570	chrX:7569927-7570582	XLOC_171906_XLOC_171906	Promoter	XLOC_171906_XLOC_171906_Promoters	0.324423	7.48016	4.37953	0.00254977	0.124429	-1.20269
6896	Ch_979496_0009718	chr3:114867785-114867844	CPG:_64_ADRA2B	CpG-Shores	CPG:_64_ADRA2B_CpG-ShoresD	0.299034	8.4385	4.37024	0.00258094	0.124864	-1.21452
10229	Ch_979496_0004241	chr7:10379863-10379997	CPG:_55_LINGO3	CpG	CPG:_55_LINGO3_CpG	-0.491168	10.7507	-4.33638	0.00269814	0.128141	-1.25779
969	Ch_979496_0032205	chr8:60352152-60352211	CPG:_92_LINGO1	CpG-Shores-Promoter	CPG:_92_LINGO1_CpG-ShoresD-Promoter	-0.353911	10.8939	-4.33533	0.00270185	0.128141	-1.25913
35595	Ch_979496_0036049	chr11:66829735-66829794	CPG:_18_HSPBAP1	CpG-Shores-Promoter	CPG:_18_HSPBAP1_CpG-ShoresD-Promoter	-0.558136	7.61065	-4.32963	0.00272218	0.128141	-1.26643
12902	Ch_979496_0011603	chr4:2585221-2585280	CPG:_85_INSIG1	CpG-Shores	CPG:_85_INSIG1_CpG-ShoresU	-0.338136	9.03151	-4.31844	0.00276255	0.128141	-1.28078
13365	Ch_979496_0013180	chr6:11176386-11176445	CPG:_84_EPCAM	CpG-Shores-Promoter	CPG:_84_EPCAM_CpG-ShoresU-Promoter	-0.397985	8.70219	-4.31836	0.00276285	0.128141	-1.28088
2775	Ch_979496_0010978	chr3:151708779-151709145	CPG:_104_EMILIN3	CpG	CPG:_104_EMILIN3_CpG	-0.355002	8.87722	-4.30166	0.00282433	0.128621	-1.30234
3769	Ch_979496_0024530	chr13:110555688-110555747	CPG:_103_PLXNA2	CpG-Shores-Promoter	CPG:_103_PLXNA2_CpG-ShoresU-Promoter	-0.281421	7.86753	-4.29705	0.00284159	0.128621	-1.30828
1919	Ch_979496_0033918	chr9:74754034-74754389	CPG:_112_CHPF	CpG	CPG:_112_CHPF_CpG	-0.248627	9.45473	-4.29695	0.00284195	0.128621	-1.3084
27430	Ch_979496_0033059	chr9:9788165-9788224	CPG:_136_SRF	CpG-Shores-Promoter	CPG:_136_SRF_CpG-ShoresU-Promoter	-0.456604	7.37057	-4.26929	0.00294778	0.132344	-1.34407
33259	Ch_979496_0036270	chr11:79006127-79006186	CPG:_43_BCL6	CpG-Shores-Promoter	CPG:_43_BCL6_CpG-ShoresU-ShoresD-Promoter	-0.256023	8.22472	-4.24572	0.00304134	0.135118	-1.37456
716	Ch_979496_0027636	chr14:10048501-10049822	CPG:_63_AGPAT9	Shores	CPG:_63_AGPAT9_ShoresU	0.256155	8.96377	4.2334	0.00309152	0.135118	-1.39053
747	Ch_979496_0010086	chr3:119292951-119294443	CPG:_158_ADRA1D	Shores	CPG:_158_ADRA1D_ShoresU	0.252551	7.87083	4.23117	0.0031007	0.135118	-1.39342
1934	Ch_979496_0003648	chr1:230665862-230666095	CPG:_132_VLDLR	Shores-Promoter	CPG:_132_VLDLR_ShoresU-Promoter	-0.276977	9.03544	-4.21967	0.00314851	0.135118	-1.40836
2409	Ch_979496_0011424	chr3:158826720-158827593	CPG:_209_CEBPB	CpG	CPG:_209_CEBPB_CpG	-0.26882	8.04744	-4.21096	0.00318525	0.135118	-1.41969
12956	Ch_979496_0017459	chr2:202471597-202471952	CPG:_140_KCNA3	Shores-Promoter	CPG:_140_KCNA3_ShoresU-Promoter	-0.298701	8.02102	-4.20827	0.00319669	0.135118	-1.42319
6511	Ch_979496_0031403	chr8:11546147-11546773	CPG:_129_FUT4	Shores	CPG:_129_FUT4_ShoresD	0.419512	6.19064	4.20572	0.0032076	0.135118	-1.42651
477	Ch_979496_0021448	chr10:100574485-100575097	KCNJ2	Promoter	KCNJ2_Promoters	0.273054	6.04122	4.18736	0.00328717	0.135118	-1.45044
12347	Ch_979496_0026283	chr12:4256373-4256764	CPG:_117_N4BP2L1	CpG-Promoter	CPG:_117_N4BP2L1_CpG-Promoters	-0.27266	9.58028	-4.1857	0.00329445	0.135118	-1.45261
22581	Ch_979496_0035301	chr19:56136139-56136198	CPG:_120_RGD1306091	CpG-Shores-Promoter	CPG:_120_RGD1306091_CpG-ShoresU-Promoter	0.341769	13.0203	4.18427	0.00330078	0.135118	-1.45448
32571	Ch_979496_0016007	chr2:46550449-46550508	CPG:_23_FST	CpG-Shores-Promoter	CPG:_23_FST_CpG-ShoresU-ShoresD-Promoter	-0.320012	7.8491	-4.18086	0.00331586	0.135118	-1.45893
3534	Ch_979496_0017975	chr15:23430709-23431093	CPG:_102_FBXO34	CpG	CPG:_102_FBXO34_CpG	-0.288496	8.58201	-4.17875	0.00332524	0.135118	-1.46169
14069	Ch_979496_0036597	chr11:85942944-85943130	CPG:_53_D4A9Y3_RAT	Shores	CPG:_53_D4A9Y3_RAT_ShoresD	0.591041	7.5713	4.17843	0.00332667	0.135118	-1.46211
22106	Ch_979496_0035587	chr11:27467199-27467408	CPG:_84_BACH1	CpG-Promoter	CPG:_84_BACH1_CpG-Promoters	-0.291364	10.3938	-4.17047	0.00336228	0.135118	-1.47251
11084	Ch_979496_0020812	chr10:85607736-85607795	CPG:_43_COPZ2	CpG-Shores-Promoter	CPG:_43_COPZ2_CpG-ShoresU-Promoter	-0.980507	9.4503	-4.16859	0.00337073	0.135118	-1.47497
2132	Ch_979496_0009166	chr3:76401558-76401692	CPG:_58_CREB3L1	CpG-Promoter	CPG:_58_CREB3L1_CpG-Promoters	-0.326546	8.74325	-4.15674	0.0034247	0.136308	-1.49049
35317	Ch_979496_0036368	chr11:82032986-82033045	CPG:_18_EPHB3	CpG-Shores	CPG:_18_EPHB3_CpG-ShoresD	0.282942	11.5288	4.14479	0.00348003	0.137094	-1.50615
23175	Ch_979496_0029246	chr5:26240105-26240309	CPG:_108_PDP1	Shores-Promoter	CPG:_108_PDP1_ShoresU-Promoter	-0.418634	8.25153	-4.14196	0.0034933	0.137094	-1.50987
13168	Ch_979496_0011054	chr3:155108415-155108474	CPG:_133_KCNS1	CpG-Shores	CPG:_133_KCNS1_CpG-ShoresD	-0.359281	9.57236	-4.13441	0.0035289	0.137206	-1.51978
19993	Ch_979496_0012556	chr4:129487363-129487422	CPG:_77_KBTBD8	CpG-Shores	CPG:_77_KBTBD8_CpG-ShoresD	-0.844879	7.55839	-4.13101	0.00354505	0.137206	-1.52424
2118	Ch_979496_0034821	chr19:25611254-25611760	CPG:_65_ZSWIM4	CpG-Promoter	CPG:_65_ZSWIM4_CpG-Promoters	-0.299809	9.20764	-4.12475	0.00357503	0.137418	-1.53248
19002	Ch_979496_0034434	chr19:374364-374423	CPG:_75_CAR7	CpG-Shores	CPG:_75_CAR7_CpG-ShoresU	-0.79245	7.52242	-4.11606	0.0036171	0.138089	-1.54391
17665	Ch_979496_0011418	chr3:158826014-158826582	CPG:_209_CEBPB	CpG-Promoter	CPG:_209_CEBPB_CpG-Promoters	-0.236133	10.5124	-4.04903	0.0039601	0.150163	-1.63252
117	Ch_979496_0009326	chr3:78366729-78367444	CPG:_132_RGD1564664	CpG	CPG:_132_RGD1564664_CpG	-0.346978	8.7895	-4.0394	0.00401223	0.151118	-1.64532
7176	Ch_979496_0001828	chr1:107158733-107158792	CPG:_34_AABR07003537.1	CpG-Shores-Promoter	CPG:_34_AABR07003537.1_CpG-ShoresD-Promoter	-0.72574	10.0046	-4.02387	0.00409785	0.153314	-1.66598
14074	Ch_979496_0017323	chr2:196162511-196162720	CPG:_55_PTGFRN	CpG	CPG:_55_PTGFRN_CpG	-0.255824	9.81406	-4.00052	0.00423025	0.155226	-1.69711
8903	Ch_979496_0010687	chr3:143376811-143377396	CPG:_59_XKR7	CpG-Promoter	CPG:_59_XKR7_CpG-Promoters	-0.234206	10.6044	-3.99837	0.00424267	0.155226	-1.69998
15454	Ch_979496_0016206	chr2:83446966-83447025	CPG:_99_ANKRD33B	CpG-Shores-Promoter	CPG:_99_ANKRD33B_CpG-ShoresD-Promoter	0.591023	9.32915	3.99529	0.00426051	0.155226	-1.70409
485	Ch_979496_0020169	chr10:59496755-59498112	CPG:_174_UBE2G1	Shores	CPG:_174_UBE2G1_ShoresD	-0.396393	5.67535	-3.99287	0.00427463	0.155226	-1.70733
3776	Ch_979496_0013148	chr6:10414319-10414453	CPG:_90_RHOQ	CpG	CPG:_90_RHOQ_CpG	-0.824272	10.0436	-3.98665	0.00431107	0.155226	-1.71564
25756	Ch_979496_0037196	chr16:28431996-28432055	CPG:_47_TLL1	Shores	CPG:_47_TLL1_ShoresU	-0.26591	8.00602	-3.98266	0.00433466	0.155226	-1.72099
9627	Ch_979496_0009290	chr3:77742277-77742663	CPG:_91_TSPAN18	CpG-Promoter	CPG:_91_TSPAN18_CpG-Promoters	-0.512208	8.8826	-3.97892	0.00435689	0.155226	-1.72599
34582	Ch_979496_0007383	chr18:56545823-56545882	CPG:_67_SYNPO	CpG-Shores	CPG:_67_SYNPO_CpG-ShoresU	-0.309311	8.63604	-3.97668	0.00437024	0.155226	-1.72899
2079	Ch_979496_0034232	chr9:90687290-90688020	CPG:_99_PER2	CpG-Promoter	CPG:_99_PER2_CpG-Promoters	-0.254645	9.21237	-3.96504	0.00444041	0.156727	-1.74459
24137	Ch_979496_0005323	chr7:89670878-89670937	CPG:_90_EXT1	CpG-Shores-Promoter	CPG:_90_EXT1_CpG-ShoresU-Promoter	-0.595119	7.51051	-3.95877	0.00447867	0.157089	-1.75299
11401	Ch_979496_0001025	chr1:82333397-82333456	CPG:_35_NUMBL	CpG-Shores-Promoter	CPG:_35_NUMBL_CpG-ShoresU-Promoter	-0.261678	8.40905	-3.94384	0.00457133	0.159343	-1.77305
22468	Ch_979496_0013146	chr6:10413668-10414026	CPG:_90_RHOQ	CpG-Promoter	CPG:_90_RHOQ_CpG-Promoters	-0.351486	12.2501	-3.93149	0.00464948	0.161067	-1.78966
13514	Ch_979496_0014922	chr6:123086746-123086805	CPG:_107_EMAL5_RAT	CpG-Shores	CPG:_107_EMAL5_RAT_CpG-ShoresU	-0.653699	8.39788	-3.91997	0.00472367	0.162633	-1.80516
6390	Ch_979496_0035893	chr11:36600061-36600495	CPG:_40_B3GALT5	CpG	CPG:_40_B3GALT5_CpG	0.257046	9.37776	3.89801	0.00486872	0.162849	-1.8348
33472	Ch_979496_0006090	chr7:122454133-122454192	CPG:_81_RGD1566029	CpG-Shores	CPG:_81_RGD1566029_CpG-ShoresU	-0.293066	7.80816	-3.89692	0.00487608	0.162849	-1.83628
621	Ch_979496_0033165	chr9:10522636-10524003	CPG:_169_VEGFA	Shores	CPG:_169_VEGFA_ShoresD	-0.238973	8.92904	-3.8919	0.00490993	0.162849	-1.84306
1805	Ch_979496_0023448	chr17:88274279-88275022	CPG:_46_STAM	Shores	CPG:_46_STAM_ShoresU	-0.28402	4.7034	-3.88716	0.00494221	0.162849	-1.84948
180	Ch_979496_0010666	chr3:143360282-143360753	CPG:_30_PDRG1	Shores	CPG:_30_PDRG1_ShoresD	0.227441	7.97173	3.88388	0.00496462	0.162849	-1.85392
13782	Ch_979496_0015772	chr2:31424154-31424361	CPG:_70_MARVELD2	CpG-Promoter	CPG:_70_MARVELD2_CpG-Promoters	-0.272084	10.6842	-3.88141	0.00498159	0.162849	-1.85726
991	Ch_979496_0014494	chr6:104524860-104525687	CPG:_239_RGD1561115	CpG-Shores	CPG:_239_RGD1561115_CpG-ShoresU	-0.485434	8.98217	-3.87258	0.00504274	0.162849	-1.86922
2249	Ch_979496_0008106	chr3:3342182-3343102	CPG:_130_NRARP	CpG	CPG:_130_NRARP_CpG	-0.235928	9.3458	-3.86789	0.00507552	0.162849	-1.87557
5574	Ch_979496_0004238	chr7:10379492-10379847	CPG:_55_LINGO3	CpG-Promoter	CPG:_55_LINGO3_CpG-Promoters	-0.221156	9.73493	-3.86305	0.00510963	0.162849	-1.88213
2958	Ch_979496_0020600	chr10:68282294-68282897	CPG:_43_CRLF3	Shores-Promoter	CPG:_43_CRLF3_ShoresD-Promoter	-0.254649	7.06719	-3.86272	0.00511201	0.162849	-1.88259
18379	Ch_979496_0010838	chr3:143905584-143905643	CPG:_103_D3ZHS3_RAT	CpG-Shores-Promoter	CPG:_103_D3ZHS3_RAT_CpG-ShoresD-Promoter	-0.417936	8.74391	-3.85661	0.00515539	0.162849	-1.89087
18777	Ch_979496_0015487	chr2:3097653-3097712	CPG:_93_GPR150	CpG-Shores	CPG:_93_GPR150_CpG-ShoresU	0.291648	9.68583	3.85366	0.00517654	0.162849	-1.89488
11240	Ch_979496_0014590	chr6:107442107-107442575	CPG:_164_D3Z9E7_RAT	Shores	CPG:_164_D3Z9E7_RAT_ShoresD	-0.365562	6.12191	-3.8455	0.00523539	0.162849	-1.90597
14512	Ch_979496_0033314	chr9:14424631-14424764	CPG:_21_RGD1563020	CpG-Promoter	CPG:_21_RGD1563020_CpG-Promoters	-0.337183	9.97862	-3.84237	0.00525817	0.162849	-1.91022
16172	Ch_979496_0011692	chr4:9517000-9517059	CPG:_122_PTPN12	CpG-Shores-Promoter	CPG:_122_PTPN12_CpG-ShoresU-Promoter	0.391887	8.7746	3.84237	0.00525818	0.162849	-1.91022
207	Ch_979496_0027561	chr14:5391797-5393101	CPG:_82_LRRC8C	Shores	CPG:_82_LRRC8C_ShoresU	-0.26362	6.59225	-3.83634	0.00530232	0.162849	-1.91842
28937	Ch_979496_0024179	chr13:87336472-87336531	CPG:_56_PTMA_RAT	CpG-Shores	CPG:_56_PTMA_RAT_CpG-ShoresU	-0.358353	7.36294	-3.8309	0.00534254	0.162849	-1.92583
176	Ch_979496_0002107	chr1:139134141-139134200	CPG:_327_D3ZFL6_RAT	CpG-Shores	CPG:_327_D3ZFL6_RAT_CpG-ShoresU	-0.482507	10.0994	-3.82894	0.00535709	0.162849	-1.9285
3917	Ch_979496_0037041	chr16:18432286-18433729	CPG:_59_HAUS8	Shores	CPG:_59_HAUS8_ShoresU	-0.23508	7.81939	-3.82835	0.00536145	0.162849	-1.92929
4552	Ch_979496_0011055	chr3:155108490-155108549	CPG:_133_KCNS1	Shores	CPG:_133_KCNS1_ShoresD	-0.376291	8.92167	-3.82116	0.00541529	0.162849	-1.93909
7569	Ch_979496_0032437	chr8:68214447-68214880	CPG:_260_SMAD6	CpG-Promoter	CPG:_260_SMAD6_CpG-Promoters	-0.30992	8.50287	-3.81425	0.0054676	0.162849	-1.94852
11660	Ch_979496_0004889	chr7:36894165-36894224	CPG:_190_DUSP6	CpG-Shores	CPG:_190_DUSP6_CpG-ShoresD	0.779569	8.77537	3.81412	0.00546855	0.162849	-1.94869
25121	Ch_979496_0006709	chr18:5148428-5148487	CPG:_126_ZNF521	CpG-Promoter	CPG:_126_ZNF521_CpG-Promoters	-0.634108	8.0053	-3.81412	0.00546861	0.162849	-1.9487
3738	Ch_979496_0008735	chr3:58528885-58528944	CPG:_65_AGPS	CpG	CPG:_65_AGPS_CpG	-0.312057	10.6553	-3.80585	0.00553187	0.162849	-1.95997
6193	Ch_979496_0031396	chr8:11544874-11545378	CPG:_129_FUT4	CpG-Promoter	CPG:_129_FUT4_CpG-Promoters	-0.245077	9.59002	-3.80528	0.00553629	0.162849	-1.96076
294	Ch_979496_0036121	chr11:71410685-71411408	CPG:_126_ACAP2	Shores-Promoter	CPG:_126_ACAP2_ShoresU-Promoter	-0.405339	5.0754	-3.80432	0.00554368	0.162849	-1.96207
1822	Ch_979496_0028535	chr14:84554971-84555356	CPG:_58_DUSP18	Shores-Promoter	CPG:_58_DUSP18_ShoresU-Promoter	0.232775	9.74067	3.8016	0.00556476	0.162849	-1.96579
746	Ch_979496_0037090	chr16:19239639-19241013	CPG:_199_ENSRNOG00000039274	CpG	CPG:_199_ENSRNOG00000039274_CpG	-0.212991	9.48495	-3.78952	0.00565924	0.162849	-1.9823
12458	Ch_979496_0006567	chr7:142400920-142400979	CPG:_38_PDE1B	CpG-Shores-Promoter	CPG:_38_PDE1B_CpG-ShoresU-Promoter	-0.330277	9.59737	-3.78776	0.00567308	0.162849	-1.98469
3637	Ch_979496_0024101	chr13:70060744-70061117	CPG:_154_ENSRNOG00000042188	CpG-Promoter	CPG:_154_ENSRNOG00000042188_CpG-Promoters	-0.243892	8.54172	-3.78561	0.00569018	0.162849	-1.98764
22083	Ch_979496_0016870	chr2:159385829-159385963	CPG:_30_PPM1L	Shores-Promoter	CPG:_30_PPM1L_ShoresU-Promoter	-0.416489	8.90848	-3.78387	0.00570395	0.162849	-1.99002
14127	Ch_979496_0026937	chr12:33119467-33119526	CPG:_31_RILPL2	CpG-Shores	CPG:_31_RILPL2_CpG-ShoresU	0.438793	7.71337	3.78345	0.00570736	0.162849	-1.9906
407	Ch_979496_0016773	chr2:155767472-155768874	CPG:_102_CCNL1	Shores	CPG:_102_CCNL1_ShoresU	-0.249507	5.70936	-3.78104	0.00572656	0.162849	-1.9939
215	Ch_979496_0008012	chr18:79403166-79404628	CPG:_19_XLOC_076716	Shores	CPG:_19_XLOC_076716_ShoresU-ShoresD	-0.27979	7.50833	-3.77755	0.00575455	0.162849	-1.99868
4005	Ch_979496_0022839	chr17:36612170-36612748	CPG:_142_RGD1311307	Shores	CPG:_142_RGD1311307_ShoresU	0.287011	8.65402	3.77545	0.00577143	0.162849	-2.00155
1265	Ch_979496_0016028	chr2:58709531-58709823	E9PTW0_RAT	Promoter	E9PTW0_RAT_Promoters	-0.291174	11.0205	-3.77506	0.00577458	0.162849	-2.00208
1832	Ch_979496_0013073	chr6:7532663-7534737	CPG:_282_ZFP36L2	CpG	CPG:_282_ZFP36L2_CpG	-0.293673	9.50389	-3.7673	0.0058375	0.1638	-2.01271
6205	Ch_979496_0031494	chr8:11848773-11849128	CPG:_87_PANX1	CpG	CPG:_87_PANX1_CpG	-0.231657	8.96479	-3.75754	0.00591771	0.16519	-2.0261
4262	Ch_979496_0004422	chr7:11067430-11070333	CPG:_220_MIDN	CpG	CPG:_220_MIDN_CpG	-0.249618	9.37394	-3.75415	0.00594592	0.16519	-2.03076
11985	Ch_979496_0027039	chr12:33174537-33174596	CPG:_104_RILPL2	CpG-Shores	CPG:_104_RILPL2_CpG-ShoresD	-0.380438	8.03627	-3.74767	0.00600006	0.165874	-2.03965
664	Ch_979496_0015166	chr6:132383532-132384896	CPG:_125_BCL11B	CpG-Shores-Promoter	CPG:_125_BCL11B_CpG-ShoresU-Promoter	-0.291531	9.11056	-3.73238	0.00613001	0.16766	-2.06067
586	Ch_979496_0021205	chr10:90699961-90700380	CPG:_31_ARL4D	Shores-Promoter	CPG:_31_ARL4D_ShoresU-Promoter	-0.376476	7.97299	-3.73008	0.00614982	0.16766	-2.06384
15130	Ch_979496_0020594	chr10:68281758-68282138	CPG:_43_CRLF3	CpG-Promoter	CPG:_43_CRLF3_CpG-Promoters	-0.42434	11.0023	-3.72693	0.00617713	0.16766	-2.06818
3459	Ch_979496_0022605	chr17:25771587-25772288	CPG:_67_JARID2	CpG	CPG:_67_JARID2_CpG	-0.309496	10.3876	-3.72539	0.00619049	0.16766	-2.0703
22628	Ch_979496_0019688	chr10:47390044-47390178	CPG:_28_ENSRNOG00000028099	CpG-Promoter	CPG:_28_ENSRNOG00000028099_CpG-Promoters	-0.652155	9.67862	-3.72023	0.00623548	0.16766	-2.07741
17937	Ch_979496_0011933	chr4:65830445-65830640	CPG:_64_ZC3HAV1L	CpG	CPG:_64_ZC3HAV1L_CpG	-0.457162	10.1846	-3.71927	0.00624393	0.16766	-2.07873
7343	Ch_979496_0007984	chr18:77218192-77218326	CPG:_78_KCNG2_RAT	CpG-Promoter	CPG:_78_KCNG2_RAT_CpG-Promoters	-0.21665	9.9685	-3.71251	0.00630348	0.168247	-2.08805
7745	Ch_979496_0033518	chr9:37881722-37881781	CPG:_69_CHST10	CpG-Shores-Promoter	CPG:_69_CHST10_CpG-ShoresD-Promoter	-0.243199	9.70954	-3.71	0.00632574	0.168247	-2.09151
9	Ch_979496_0028094	chr14:44836748-44838209	CPG:_56_RBM47	Shores	CPG:_56_RBM47_ShoresU	0.353883	8.13589	3.70104	0.00640604	0.169579	-2.10388
38170	Ch_979496_0036011	chr11:66774294-66774353	CPG:_20_HSPBAP1	CpG-Shores	CPG:_20_HSPBAP1_CpG-ShoresU	0.403405	9.80059	3.68029	0.00659607	0.173624	-2.13256
11452	Ch_979496_0025909	chr20:19254497-19254556	CPG:_104_CCDC6	CpG-Shores-Promoter	CPG:_104_CCDC6_CpG-ShoresD-Promoter	-0.268459	9.27128	-3.67664	0.00663006	0.173624	-2.1376
19809	Ch_979496_0003339	chr1:209212847-209212906	CPG:_136_NRXN2	CpG-Shores	CPG:_136_NRXN2_CpG-ShoresD	-0.289984	12.234	-3.67433	0.00665167	0.173624	-2.1408
1611	Ch_979496_0002247	chr1:158041019-158041831	CPG:_133_XLOC_017742	CpG	CPG:_133_XLOC_017742_CpG	-0.216361	9.38529	-3.66775	0.00671375	0.174433	-2.14991
20508	Ch_979496_0030253	chr5:146461607-146461666	CPG:_74_SFPQ	CpG-Shores	CPG:_74_SFPQ_CpG-ShoresD	-0.223982	9.07191	-3.65914	0.00679589	0.174871	-2.16184
37994	Ch_979496_0007450	chr18:56864624-56864683	CPG:_26_ARSI	CpG-Shores-Promoter	CPG:_26_ARSI_CpG-ShoresU-Promoter	0.363426	9.69314	3.65781	0.00680873	0.174871	-2.16369
5413	Ch_979496_0033067	chr9:9788597-9789255	CPG:_136_SRF	CpG	CPG:_136_SRF_CpG	-0.27487	9.99726	-3.65621	0.00682409	0.174871	-2.16591
6729	Ch_979496_0009282	chr3:77741685-77742262	CPG:_91_TSPAN18	CpG	CPG:_91_TSPAN18_CpG	-0.30978	9.58994	-3.64202	0.00696248	0.175272	-2.18561
4868	Ch_979496_0022886	chr17:37686690-37687325	SERPINB1B	Promoter	SERPINB1B_Promoters	-0.471757	7.99556	-3.63732	0.00700894	0.175272	-2.19213
4699	Ch_979496_0032929	chr8:124937512-124938188	CPG:_22_CSRNP1	Shores	CPG:_22_CSRNP1_ShoresD	-0.352358	5.72697	-3.63478	0.00703427	0.175272	-2.19567
2051	Ch_979496_0003445	chr1:212943354-212943783	CPG:_140_LRRC10B	CpG	CPG:_140_LRRC10B_CpG	-0.3437	8.42378	-3.63466	0.00703548	0.175272	-2.19584
7648	Ch_979496_0027488	chr12:46273370-46273577	CPG:_87_GALNT9	CpG	CPG:_87_GALNT9_CpG	-0.275738	8.99248	-3.634	0.00704198	0.175272	-2.19675
5193	Ch_979496_0027387	chr12:42580803-42581010	CPG:_80_DYNLL1	CpG	CPG:_80_DYNLL1_CpG	0.318218	10.3096	3.63124	0.00706957	0.175272	-2.20058
2275	Ch_979496_0024937	chrX:61078776-61078835	CPG:_123_PTCHD1	CpG-Shores-Promoter	CPG:_123_PTCHD1_CpG-ShoresU-Promoter	-0.325059	7.55246	-3.63031	0.00707894	0.175272	-2.20188
2049	Ch_979496_0035431	chr11:17257325-17257609	CPG:_144_BTG3	CpG	CPG:_144_BTG3_CpG	-0.201079	8.27329	-3.62766	0.00710555	0.175272	-2.20556
676	Ch_979496_0020505	chr10:67239571-67239946	CPG:_34_BLMH	Shores	CPG:_34_BLMH_ShoresD	0.487746	6.76793	3.62615	0.00712081	0.175272	-2.20767
21423	Ch_979496_0004692	chr7:23409555-23409614	CPG:_44_NT5DC3	CpG-Shores-Promoter	CPG:_44_NT5DC3_CpG-ShoresU-Promoter	-0.412525	10.2761	-3.60783	0.00730834	0.177249	-2.23318
22797	Ch_979496_0019690	chr10:47390194-47390253	CPG:_28_ENSRNOG00000028099	CpG-Shores-Promoter	CPG:_28_ENSRNOG00000028099_CpG-ShoresD-Promoter	-0.691748	10.3081	-3.6071	0.00731596	0.177249	-2.2342
3979	Ch_979496_0000931	chr1:80893865-80894904	CPG:_104_TGFB1	CpG-Shores-Promoter	CPG:_104_TGFB1_CpG-ShoresU-Promoter	-0.206272	10.3409	-3.60689	0.00731811	0.177249	-2.23449
1545	Ch_979496_0033566	chr9:42236309-42237052	GPR45	Promoter	GPR45_Promoters	0.274582	8.04346	3.60474	0.00734053	0.177249	-2.23749
37	Ch_979496_0035015	chr19:29122782-29124231	CPG:_155_SMARCA5	Shores	CPG:_155_SMARCA5_ShoresD	-0.314401	5.61288	-3.60296	0.00735904	0.177249	-2.23996
6322	Ch_979496_0034859	chr19:25839125-25839184	CPG:_51_F1M727_RAT	CpG-Shores-Promoter	CPG:_51_F1M727_RAT_CpG-ShoresU-ShoresD-Promoter	0.254494	10.3317	3.59781	0.00741313	0.17745	-2.24715
37776	Ch_979496_0031836	chr8:48423375-48423434	CPG:_17_DSCAML1	CpG-Shores	CPG:_17_DSCAML1_CpG-ShoresU	0.344696	11.0924	3.5947	0.00744596	0.17745	-2.25148
8027	Ch_979496_0023685	chr13:32176597-32176730	CPG:_84_INHBB	CpG-Shores-Promoter	CPG:_84_INHBB_CpG-ShoresU-Promoter	-0.227368	8.91236	-3.59317	0.00746227	0.17745	-2.25363
8019	Ch_979496_0007851	chr18:74530824-74531346	CPG:_63_RNF165	Shores-Promoter	CPG:_63_RNF165_ShoresD-Promoter	-0.293811	8.25729	-3.58738	0.00752397	0.177479	-2.26171
11784	Ch_979496_0012553	chr4:129487141-129487348	CPG:_77_KBTBD8	CpG	CPG:_77_KBTBD8_CpG	-0.264085	9.81219	-3.58459	0.00755389	0.177479	-2.26561
15852	Ch_979496_0014928	chr6:123087265-123087546	CPG:_107_EMAL5_RAT	CpG-Promoter	CPG:_107_EMAL5_RAT_CpG-Promoters	-0.259905	10.0085	-3.58071	0.00759571	0.177479	-2.27102
2689	Ch_979496_0037496	chr16:63936842-63937420	CPG:_133_NRG1	Shores-Promoter	CPG:_133_NRG1_ShoresU-Promoter	0.28902	7.65198	3.5799	0.00760454	0.177479	-2.27216
6436	Ch_979496_0008526	chr3:38870686-38870745	CPG:_41_NR4A2	CpG-Shores	CPG:_41_NR4A2_CpG-ShoresD	0.242558	11.5186	3.57715	0.00763435	0.177479	-2.276
3734	Ch_979496_0006282	chr7:124035620-124035901	CPG:_173_F1MAS4_RAT	CpG-Shores	CPG:_173_F1MAS4_RAT_CpG-ShoresD	-0.316637	9.84383	-3.57542	0.00765324	0.177479	-2.27843
2448	Ch_979496_0013760	chr6:45143300-45144041	CPG:_222_SOX11	CpG-Promoter	CPG:_222_SOX11_CpG-Promoters	-0.249978	8.92164	-3.57023	0.00771006	0.178061	-2.28569
247	Ch_979496_0017218	chr2:193241608-193241667	CPG:_123_ZNF697	CpG-Shores	CPG:_123_ZNF697_CpG-ShoresD	-0.402572	9.01294	-3.56275	0.00779273	0.179233	-2.29615
32852	Ch_979496_0017854	chr15:21098367-21098426	CPG:_110_RGD1563070	CpG-Shores-Promoter	CPG:_110_RGD1563070_CpG-ShoresU-Promoter	-0.231234	8.84064	-3.55376	0.00789336	0.180199	-2.30874
13000	Ch_979496_0009521	chr3:105248969-105249494	CPG:_96_LOC100360074	Shores-Promoter	CPG:_96_LOC100360074_ShoresU-Promoter	-0.258675	8.97636	-3.55326	0.00789894	0.180199	-2.30944
3164	Ch_979496_0016250	chr2:103086642-103087428	CPG:_112_BHLHE22	CpG	CPG:_112_BHLHE22_CpG	-0.206324	9.59037	-3.54044	0.00804499	0.182787	-2.32741
20422	Ch_979496_0030196	chr5:145980890-145980949	CPG:_45_RGD1563072	CpG-Shores-Promoter	CPG:_45_RGD1563072_CpG-ShoresU-Promoter	0.419531	7.43426	3.53523	0.00810516	0.183412	-2.33473
25826	Ch_979496_0027133	chr12:33365728-33365787	CPG:_50_CDK2AP1	CpG-Shores	CPG:_50_CDK2AP1_CpG-ShoresU	-0.808255	7.35679	-3.51521	0.00834087	0.187988	-2.36286
7271	Ch_979496_0027243	chr12:39704025-39704602	CPG:_155_TESC	Shores-Promoter	CPG:_155_TESC_ShoresD-Promoter	-0.232412	9.08429	-3.50727	0.00843631	0.188832	-2.37402
12300	Ch_979496_0004829	chr7:34030089-34030148	CPG:_141_BTG1	CpG-Shores	CPG:_141_BTG1_CpG-ShoresD	0.352392	6.28042	3.50421	0.00847339	0.188832	-2.37832
38078	Ch_979496_0034554	chr19:10676227-10676286	CPG:_23_CX3CL1	Shores-Promoter	CPG:_23_CX3CL1_ShoresU-Promoter	-0.862916	7.32068	-3.50373	0.00847928	0.188832	-2.37901
2265	Ch_979496_0014011	chr6:75847492-75848792	CPG:_201_INSM2	Shores	CPG:_201_INSM2_ShoresD	0.337513	6.90536	3.49819	0.0085469	0.189391	-2.3868
31641	Ch_979496_0035073	chr19:32324700-32324759	CPG:_33_ARHGAP10	CpG-Shores	CPG:_33_ARHGAP10_CpG-ShoresU	0.230744	11.4284	3.49616	0.00857188	0.189391	-2.38966
4532	Ch_979496_0031399	chr8:11545469-11545737	CPG:_129_FUT4	Shores-Promoter	CPG:_129_FUT4_ShoresD-Promoter	-0.221387	9.76612	-3.48586	0.00869969	0.191054	-2.40419
4856	Ch_979496_0009390	chr3:103184109-103184534	CPG:_35_SPRED1	CpG-Promoter	CPG:_35_SPRED1_CpG-Promoters	-0.229186	8.59556	-3.48462	0.00871521	0.191054	-2.40593
14092	Ch_979496_0019823	chr10:56117612-56118636	CPG:_25_CNTROB	Shores	CPG:_25_CNTROB_ShoresU-ShoresD	0.269765	8.20587	3.47593	0.00882469	0.192701	-2.41818
6611	Ch_979496_0004174	chr7:9832945-9833448	CPG:_24_LOC690617	Shores	CPG:_24_LOC690617_ShoresD	0.297043	10.3531	3.4717	0.00887868	0.193128	-2.42417
1096	Ch_979496_0005292	chr7:74426851-74428205	CPG:_49_BAALC_RAT	Shores	CPG:_49_BAALC_RAT_ShoresD	-0.209918	7.55884	-3.46784	0.00892808	0.193193	-2.42961
15877	Ch_979496_0001862	chr1:116626154-116626213	CPG:_22_F1M724_RAT	CpG-Shores-Promoter	CPG:_22_F1M724_RAT_CpG-ShoresD-Promoter	-0.38371	10.6079	-3.46171	0.0090073	0.193193	-2.43828
11882	Ch_979496_0004370	chr7:11038580-11038713	CPG:_53_EFNA2	Shores-Promoter	CPG:_53_EFNA2_ShoresU-Promoter	-0.314311	8.41096	-3.45632	0.00907741	0.193193	-2.44589
29536	Ch_979496_0025389	chr20:1702505-1702564	CPG:_52_RNF39	CpG-Shores	CPG:_52_RNF39_CpG-ShoresU	-0.275451	10.0853	-3.45498	0.00909494	0.193193	-2.44778
10315	Ch_979496_0009595	chr3:106309206-106309265	CPG:_79_TYRO3	CpG-Shores-Promoter	CPG:_79_TYRO3_CpG-ShoresU-Promoter	0.218683	12.2778	3.45237	0.00912926	0.193193	-2.45147
9195	Ch_979496_0012507	chr4:128596654-128598398	CPG:_156_D4AEE8_RAT	CpG	CPG:_156_D4AEE8_RAT_CpG	-0.26626	9.0476	-3.45223	0.00913109	0.193193	-2.45167
37287	Ch_979496_0033962	chr9:74757930-74757989	CPG:_26_LOC100365924	CpG-Shores	CPG:_26_LOC100365924_CpG-ShoresU	0.260889	10.7533	3.44841	0.00918156	0.193193	-2.45708
7149	Ch_979496_0035590	chr11:27467424-27467708	CPG:_84_BACH1	CpG	CPG:_84_BACH1_CpG	-0.305035	8.52893	-3.44832	0.00918272	0.193193	-2.4572
2684	Ch_979496_0018858	chr15:89714496-89715177	XLOC_059611_XLOC_059611	Promoter	XLOC_059611_XLOC_059611_Promoters	0.251836	5.18972	3.44733	0.0091959	0.193193	-2.45861
2902	Ch_979496_0003890	chr1:259753918-259754421	CPG:_145_DUSP5	CpG-Promoter	CPG:_145_DUSP5_CpG-Promoters	-0.218003	9.50156	-3.44502	0.00922661	0.193193	-2.46188
14356	Ch_979496_0007589	chr18:60553357-60553416	CPG:_60_RGD1564677	CpG-Shores	CPG:_60_RGD1564677_CpG-ShoresD	-0.210594	9.7686	-3.44249	0.0092603	0.193193	-2.46546
18972	Ch_979496_0026420	chr12:9950578-9950637	CPG:_74_SMURF1	CpG	CPG:_74_SMURF1_CpG	-0.434608	11.5891	-3.43566	0.00935209	0.193611	-2.47513
3818	Ch_979496_0031733	chr8:47229438-47230030	PDZD3	Promoter	PDZD3_Promoters	0.241781	8.75888	3.43095	0.00941591	0.193611	-2.48181
2077	Ch_979496_0007424	chr18:56574227-56575036	CPG:_48_SYNPO	Shores-Promoter	CPG:_48_SYNPO_ShoresD-Promoter	-0.200344	8.57438	-3.43023	0.00942564	0.193611	-2.48282
17879	Ch_979496_0012596	chr4:132204147-132204206	CPG:_40_FRMD4B	CpG-Shores	CPG:_40_FRMD4B_CpG-ShoresU	0.228747	9.69806	3.42676	0.00947306	0.193611	-2.48774
810	Ch_979496_0013227	chr6:11282040-11282913	CPG:_99_KCNK12	CpG	CPG:_99_KCNK12_CpG	-0.201061	9.1363	-3.42609	0.00948224	0.193611	-2.48869
2696	Ch_979496_0005327	chr7:89671032-89671760	CPG:_90_EXT1	CpG-Promoter	CPG:_90_EXT1_CpG-Promoters	-0.197439	9.05421	-3.42571	0.00948737	0.193611	-2.48922
421	Ch_979496_0021174	chr10:90245951-90246010	CPG:_53_EZH1	CpG-Shores	CPG:_53_EZH1_CpG-ShoresD	0.348531	12.131	3.42251	0.00953147	0.193807	-2.49377
1886	Ch_979496_0011942	chr4:65831024-65831846	CPG:_64_ZC3HAV1L	Shores-Promoter	CPG:_64_ZC3HAV1L_ShoresD-Promoter	-0.235881	7.14501	-3.41184	0.00967969	0.195285	-2.50891
1287	Ch_979496_0031963	chr8:54338106-54338583	CPG:_132_E9PSK5_RAT	Shores-Promoter	CPG:_132_E9PSK5_RAT_ShoresD-Promoter	-0.357947	5.78339	-3.40943	0.00971342	0.195285	-2.51232
364	Ch_979496_0037049	chr16:18433820-18434502	CPG:_59_HAUS8	CpG-Promoter	CPG:_59_HAUS8_CpG-Promoters	-0.304185	9.33553	-3.40545	0.00976953	0.195285	-2.51797
594	Ch_979496_0017023	chr2:181501810-181502737	CPG:_48_EFNA3	Shores	CPG:_48_EFNA3_ShoresU	-0.274094	8.81463	-3.40462	0.00978135	0.195285	-2.51916
1472	Ch_979496_0022961	chr17:47489565-47490020	CPG:_43_FAM65B	Shores-Promoter	CPG:_43_FAM65B_ShoresD-Promoter	-0.272113	8.52814	-3.40352	0.00979692	0.195285	-2.52072
2770	Ch_979496_0037540	chr16:64895875-64896627	SNOU13	Promoter	SNOU13_Promoters	0.486396	6.78382	3.40135	0.0098277	0.195285	-2.5238
27871	Ch_979496_0020700	chr10:76642206-76642338	RNFT1	Shores	RNFT1_ShoresD	-0.263795	7.69564	-3.39994	0.00984778	0.195285	-2.5258
1221	Ch_979496_0005967	chr7:118259987-118261671	CPG:_195_PDGFB	CpG	CPG:_195_PDGFB_CpG	-0.198286	9.60557	-3.39614	0.00990214	0.195672	-2.5312
4742	Ch_979496_0036052	chr11:66829810-66830424	CPG:_18_HSPBAP1	CpG-Shores	CPG:_18_HSPBAP1_CpG-ShoresD	-0.197945	9.53492	-3.39101	0.00997615	0.196443	-2.5385
9779	Ch_979496_0000730	chr1:78862517-78862676	CPG:_70_BLOC1S3	CpG-Shores	CPG:_70_BLOC1S3_CpG-ShoresD	-0.277123	8.27129	-3.38604	0.0100482	0.19717	-2.54556
4731	Ch_979496_0004235	chr7:10378671-10379476	CPG:_55_LINGO3	Shores-Promoter	CPG:_55_LINGO3_ShoresU-Promoter	-0.23388	8.96473	-3.37734	0.0101759	0.19898	-2.55795
13252	Ch_979496_0023457	chr17:88275752-88275811	CPG:_46_STAM	CpG-Shores-Promoter	CPG:_46_STAM_CpG-ShoresU-Promoter	0.274871	8.67569	3.37234	0.01025	0.199733	-2.56506
13657	Ch_979496_0027241	chr12:39703431-39704010	CPG:_155_TESC	CpG-Promoter	CPG:_155_TESC_CpG-Promoters	-0.192545	9.45059	-3.36819	0.010312	0.200246	-2.57098
14229	Ch_979496_0034440	chr19:374839-375048	CPG:_75_CAR7	CpG-Promoter	CPG:_75_CAR7_CpG-Promoters	-0.25395	10.1858	-3.36359	0.0103812	0.200894	-2.57753
14002	Ch_979496_0017616	chr2:235353908-235353967	CPG:_145_LOC100365063	CpG-Shores	CPG:_145_LOC100365063_CpG-ShoresU	-0.218059	11.1469	-3.35901	0.0104505	0.20154	-2.58406
24395	Ch_979496_0009454	chr3:105140796-105140855	CPG:_22_PAK6	CpG-Shores-Promoter	CPG:_22_PAK6_CpG-ShoresU-Promoter	-0.216672	10.547	-3.35559	0.0105026	0.201852	-2.58894
29591	Ch_979496_0031207	chr5:169221558-169221617	CPG:_45_PHF13	CpG-Shores	CPG:_45_PHF13_CpG-ShoresU-ShoresD	-0.196328	10.4162	-3.35139	0.0105669	0.201983	-2.59492
82	Ch_979496_0025101	chrX:100108353-100108412	CPG:_16_RGD1563666	CpG-Shores	CPG:_16_RGD1563666_CpG-ShoresU	0.394389	7.40539	3.35045	0.0105814	0.201983	-2.59627
33477	Ch_979496_0029431	chr5:62089442-62089501	CPG:_197_RGD1565350	CpG-Shores	CPG:_197_RGD1565350_CpG-ShoresU	-0.331224	9.08088	-3.345	0.0106657	0.202902	-2.60405
37735	Ch_979496_0031714	chr8:47067472-47067531	CPG:_50_USP2	CpG	CPG:_50_USP2_CpG	-0.687713	12.7836	-3.33747	0.0107833	0.204445	-2.6148
2358	Ch_979496_0015283	chr6:136180717-136182649	CPG:_26_RGD1307749	Shores	CPG:_26_RGD1307749_ShoresU-ShoresD	0.405597	8.05679	3.33112	0.0108835	0.205618	-2.62387
1521	Ch_979496_0026402	chr12:9688886-9689167	CPG:_66_ZNF655	Shores	CPG:_66_ZNF655_ShoresD	0.33213	6.02722	3.32666	0.0109545	0.205618	-2.63024
7468	Ch_979496_0030244	chr5:146460941-146461000	CPG:_74_SFPQ	CpG-Shores-Promoter	CPG:_74_SFPQ_CpG-ShoresU-Promoter	-0.713556	13.0255	-3.326	0.0109651	0.205618	-2.63119
19503	Ch_979496_0030133	chr5:145623496-145623999	CPG:_127_MAP7D1	CpG-Promoter	CPG:_127_MAP7D1_CpG-Promoters	-0.212588	9.26423	-3.32433	0.0109917	0.205618	-2.63357
10055	Ch_979496_0029003	chr5:2337341-2337709	XLOC_124463_XLOC_124463	Promoter	XLOC_124463_XLOC_124463_Promoters	0.282832	5.82628	3.31227	0.0111869	0.206583	-2.65083
30629	Ch_979496_0006353	chr7:136155853-136155912	CPG:_23_RGD1565798	CpG-Shores-Promoter	CPG:_23_RGD1565798_CpG-ShoresU-Promoter	-0.301177	9.75517	-3.31199	0.0111914	0.206583	-2.65122
17431	Ch_979496_0028508	chr14:84421181-84421639	CPG:_53_OSBP2	CpG	CPG:_53_OSBP2_CpG	-0.201793	9.44253	-3.31137	0.0112016	0.206583	-2.65211
240	Ch_979496_0001666	chr1:92880270-92880943	Grb2	Promoter	Grb2_Promoters	-0.216789	7.84971	-3.30961	0.0112304	0.206583	-2.65463
26349	Ch_979496_0016872	chr2:159385979-159386038	CPG:_30_PPM1L	CpG-Shores-Promoter	CPG:_30_PPM1L_CpG-ShoresU-Promoter	-0.526875	7.18839	-3.30249	0.0113478	0.206583	-2.66482
36678	Ch_979496_0037252	chr16:47262195-47262254	CPG:_54_DCTD_RAT	CpG-Shores-Promoter	CPG:_54_DCTD_RAT_CpG-ShoresD-Promoter	0.226408	11.3609	3.30106	0.0113716	0.206583	-2.66687
1569	Ch_979496_0022026	chr17:7087607-7088008	CPG:_224_PTCH1	CpG-Shores-Promoter	CPG:_224_PTCH1_CpG-ShoresD-Promoter	-0.189098	9.45543	-3.30053	0.0113804	0.206583	-2.66763
19598	Ch_979496_0028205	chr14:77872954-77873086	CPG:_64_LYAR	Shores-Promoter	CPG:_64_LYAR_ShoresU-Promoter	-0.363191	8.13895	-3.29992	0.0113904	0.206583	-2.6685
1204	Ch_979496_0000202	chr1:15089533-15089967	CPG:_190_SLC35D3	CpG-Promoter	CPG:_190_SLC35D3_CpG-Promoters	-0.199325	9.58418	-3.2966	0.0114459	0.206583	-2.67326
25305	Ch_979496_0011752	chr4:9736423-9736482	CPG:_143_PHTF2	CpG-Shores	CPG:_143_PHTF2_CpG-ShoresD	-0.279085	7.86429	-3.29172	0.0115279	0.206583	-2.68025
6473	Ch_979496_0030060	chr5:145457491-145457976	CPG:_65_STK40	CpG-Promoter	CPG:_65_STK40_CpG-Promoters	-0.242627	9.76869	-3.29133	0.0115345	0.206583	-2.68082
832	Ch_979496_0004652	chr7:20643439-20644085	CPG:_159_CRY1	CpG-Promoter	CPG:_159_CRY1_CpG-Promoters	-0.194394	9.34684	-3.2883	0.0115857	0.206583	-2.68516
15556	Ch_979496_0008022	chr18:79405536-79405685	CPG:_19_XLOC_076716	CpG-Shores-Promoter	CPG:_19_XLOC_076716_CpG-ShoresD-Promoter	-0.673163	10.1437	-3.28644	0.0116172	0.206583	-2.68782
1199	Ch_979496_0013028	chr6:2938996-2939489	CPG:_134_HNRPLL	CpG	CPG:_134_HNRPLL_CpG	-0.286014	9.18237	-3.28586	0.0116271	0.206583	-2.68866
18400	Ch_979496_0004333	chr7:10467117-10467176	CPG:_95_DOT1L	CpG-Shores-Promoter	CPG:_95_DOT1L_CpG-ShoresD-Promoter	-0.322905	9.67043	-3.28424	0.0116547	0.206583	-2.69098
17774	Ch_979496_0036014	chr11:66774549-66774608	CPG:_20_HSPBAP1	CpG-Shores	CPG:_20_HSPBAP1_CpG-ShoresD	-0.211916	11.2466	-3.28237	0.0116867	0.206583	-2.69367
3698	Ch_979496_0028506	chr14:84421107-84421166	CPG:_53_OSBP2	CpG-Shores	CPG:_53_OSBP2_CpG-ShoresU	-0.247857	9.45842	-3.28146	0.0117021	0.206583	-2.69496
7547	Ch_979496_0027172	chr12:33684436-33684568	CPG:_59_VPS37B	CpG-Promoter	CPG:_59_VPS37B_CpG-Promoters	-0.681213	10.2402	-3.28124	0.0117059	0.206583	-2.69528
9916	Ch_979496_0028952	chr5:1111315-1111374	CPG:_127_JPH1	CpG-Shores	CPG:_127_JPH1_CpG-ShoresD	0.329096	7.25293	3.27832	0.0117561	0.206819	-2.69947
25179	Ch_979496_0016466	chr2:127698241-127698300	CPG:_97_HSPA4L	CpG-Shores	CPG:_97_HSPA4L_CpG-ShoresU	-0.211548	10.0325	-3.27095	0.0118838	0.20718	-2.71006
1891	Ch_979496_0011922	chr4:65828914-65830301	CPG:_64_ZC3HAV1L	Shores	CPG:_64_ZC3HAV1L_ShoresU	-0.216542	7.66882	-3.26957	0.0119077	0.20718	-2.71203
4037	Ch_979496_0037858	chr16:82869986-82870914	CPG:_42_RAB20	Shores-Promoter	CPG:_42_RAB20_ShoresU-Promoter	0.185299	9.92942	3.26911	0.0119158	0.20718	-2.7127
904	Ch_979496_0028965	chr5:1114930-1116347	CPG:_38_JPH1	Shores	CPG:_38_JPH1_ShoresU	0.252421	6.10209	3.26701	0.0119525	0.20718	-2.7157
2221	Ch_979496_0002065	chr1:137666878-137667356	CPG:_107_CPEB1	CpG-Shores-Promoter	CPG:_107_CPEB1_CpG-ShoresU-ShoresD-Promoter	-0.246675	10.2413	-3.26522	0.0119839	0.20718	-2.71828
8851	Ch_979496_0034395	chr19:274829-275291	CPG:_20_RRAD	Shores	CPG:_20_RRAD_ShoresU-ShoresD	0.295065	7.2484	3.26253	0.0120312	0.20718	-2.72214
3547	Ch_979496_0018228	chr15:36566278-36566948	CPG:_88_D3ZBB1_RAT	CpG	CPG:_88_D3ZBB1_RAT_CpG	-0.234589	9.2176	-3.26154	0.0120488	0.20718	-2.72357
33159	Ch_979496_0017047	chr2:181507869-181507928	CPG:_46_EFNA3	CpG	CPG:_46_EFNA3_CpG	-0.394867	10.2379	-3.25894	0.0120948	0.20718	-2.7273
293	Ch_979496_0003891	chr1:259754436-259755152	CPG:_145_DUSP5	CpG	CPG:_145_DUSP5_CpG	-0.209619	9.53591	-3.25814	0.0121089	0.20718	-2.72844
3861	Ch_979496_0017180	chr2:191278903-191279110	CPG:_114_U1	Shores-Promoter	CPG:_114_U1_ShoresU-ShoresD-Promoter	0.228715	12.2767	3.24298	0.0123814	0.211198	-2.75025
4101	Ch_979496_0021575	chr10:105818216-105818423	CPG:_108_GRB2	CpG	CPG:_108_GRB2_CpG	-0.275364	9.78768	-3.24032	0.0124298	0.21125	-2.75407
5397	Ch_979496_0017927	chr15:22616502-22617138	CPG:_55_CDKN3_RAT	Shores-Promoter	CPG:_55_CDKN3_RAT_ShoresU-Promoter	0.32206	6.77661	3.23868	0.0124597	0.21125	-2.75643
3763	Ch_979496_0022055	chr17:7090750-7091930	CPG:_224_PTCH1	Shores	CPG:_224_PTCH1_ShoresD	-0.2232	5.43555	-3.23483	0.0125305	0.211811	-2.76198
2578	Ch_979496_0023103	chr17:63706524-63707958	CPG:_17_MKX	Shores	CPG:_17_MKX_ShoresU	0.294193	6.96182	3.22744	0.0126674	0.213482	-2.77262
428	Ch_979496_0006020	chr7:118537431-118537490	CPG:_85_ATF4	CpG-Shores-Promoter	CPG:_85_ATF4_CpG-ShoresD-Promoter	0.230228	10.5674	3.22345	0.0127418	0.214093	-2.77836
31506	Ch_979496_0019219	chr10:16943426-16943485	CPG:_104_DUSP1	CpG-Shores	CPG:_104_DUSP1_CpG-ShoresD	-0.299226	8.6149	-3.20588	0.0130756	0.219046	-2.80369
10053	Ch_979496_0030235	chr5:146459686-146459889	CPG:_74_SFPQ	Shores	CPG:_74_SFPQ_ShoresU	-0.363606	4.72733	-3.1966	0.0132556	0.219717	-2.81708
4128	Ch_979496_0030089	chr5:145604655-145604936	CPG:_41_MAP7D1	CpG	CPG:_41_MAP7D1_CpG	-0.441432	9.9215	-3.19655	0.0132567	0.219717	-2.81715
14648	Ch_979496_0000719	chr1:78861706-78861913	CPG:_69_BLOC1S3	CpG-Shores-Promoter	CPG:_69_BLOC1S3_CpG-ShoresD-Promoter	-0.192121	8.73496	-3.19596	0.0132682	0.219717	-2.81801
9535	Ch_979496_0035540	chr11:27203239-27203677	CPG:_56_USP16	Shores	CPG:_56_USP16_ShoresU	0.349192	5.53114	3.19575	0.0132723	0.219717	-2.81831
13381	Ch_979496_0017668	chr2:236313721-236313855	CPG:_126_TSPAN5	Shores-Promoter	CPG:_126_TSPAN5_ShoresU-Promoter	-0.333138	7.66924	-3.19075	0.0133706	0.220693	-2.82553
513	Ch_979496_0023848	chr13:44039031-44040518	CPG:_63_F1M244_RAT	Shores	CPG:_63_F1M244_RAT_ShoresU	-0.210786	6.76551	-3.18575	0.0134695	0.221674	-2.83275
35118	Ch_979496_0026245	chr20:45856470-45856529	CPG:_76_SESN1	CpG-Shores-Promoter	CPG:_76_SESN1_CpG-ShoresU-Promoter	0.190768	10.1396	3.18343	0.0135158	0.221785	-2.83611
19384	Ch_979496_0020655	chr10:73574832-73575116	CPG:_21_PPM1D	CpG-Shores-Promoter	CPG:_21_PPM1D_CpG-ShoresU-Promoter	-0.288155	7.50714	-3.18045	0.0135754	0.222069	-2.84041
28978	Ch_979496_0021418	chr10:95665563-95665622	CPG:_88_SMARCD2	CpG	CPG:_88_SMARCD2_CpG	-0.244087	9.94696	-3.17861	0.0136122	0.222069	-2.84307
2712	Ch_979496_0000975	chr1:82304766-82306006	CPG:_60_ITPKC	Shores	CPG:_60_ITPKC_ShoresU	-0.232303	8.96933	-3.17343	0.0137168	0.223127	-2.85056
20668	Ch_979496_0019513	chr10:46293986-46294193	CPG:_53_RASD1	Shores-Promoter	CPG:_53_RASD1_ShoresD-Promoter	0.242925	6.60306	3.16361	0.0139171	0.224868	-2.86475
11095	Ch_979496_0037623	chr16:69293041-69293320	CPG:_43_LOC100363275	CpG-Promoter	CPG:_43_LOC100363275_CpG-Promoters	-0.321953	9.44023	-3.16262	0.0139375	0.224868	-2.86618
8566	Ch_979496_0027697	chr14:11658946-11659449	CPG:_80_LOC100361238	CpG-Promoter	CPG:_80_LOC100361238_CpG-Promoters	-0.227465	10.0811	-3.15927	0.0140068	0.224868	-2.87104
155	Ch_979496_0006146	chr7:122879334-122879393	CPG:_112_PHF21B	CpG	CPG:_112_PHF21B_CpG	0.359433	8.31253	3.15897	0.0140129	0.224868	-2.87146
37561	Ch_979496_0017092	chr2:190664541-190664600	CPG:_79_RGD1566380	CpG-Shores-Promoter	CPG:_79_RGD1566380_CpG-ShoresD-Promoter	0.199444	9.89291	3.15843	0.0140242	0.224868	-2.87225
1369	Ch_979496_0027987	chr14:36398239-36398973	CPG:_90_RASL11B	Shores	CPG:_90_RASL11B_ShoresD	0.294812	7.46546	3.15549	0.0140853	0.225205	-2.87651
29719	Ch_979496_0020596	chr10:68282153-68282212	CPG:_43_CRLF3	CpG-Shores-Promoter	CPG:_43_CRLF3_CpG-ShoresD-Promoter	-0.283408	8.91083	-3.14471	0.0143117	0.227722	-2.89211
5036	Ch_979496_0000986	chr1:82306021-82306080	CPG:_60_ITPKC	CpG-Shores	CPG:_60_ITPKC_CpG-ShoresU	-0.603912	7.72309	-3.14134	0.0143832	0.227722	-2.89699
7724	Ch_979496_0019719	chr10:48788393-48788817	CPG:_41_SNORD49	CpG-Promoter	CPG:_41_SNORD49_CpG-Promoters	0.234602	8.88869	3.13905	0.0144322	0.227722	-2.90032
3134	Ch_979496_0017077	chr2:190662260-190663666	CPG:_79_RGD1566380	Shores	CPG:_79_RGD1566380_ShoresU	0.227472	8.72164	3.13856	0.0144426	0.227722	-2.90102
1376	Ch_979496_0023760	chr13:40802961-40803782	CPG:_77_R3HDM1	Shores-Promoter	CPG:_77_R3HDM1_ShoresU-Promoter	-0.212558	7.12928	-3.13617	0.0144938	0.227722	-2.90449
2295	Ch_979496_0024440	chr13:97443721-97444396	F1M5M4_RAT	Promoter	F1M5M4_RAT_Promoters	0.180556	8.35483	3.13491	0.0145209	0.227722	-2.90631
1222	Ch_979496_0012513	chr4:128596862-128598176	CPG:_156_D4AEE8_RAT	CpG-Promoter	CPG:_156_D4AEE8_RAT_CpG-Promoters	-0.237798	9.95952	-3.13463	0.0145268	0.227722	-2.90671
1870	Ch_979496_0012336	chr4:117623195-117624214	CPG:_22_TET3	Shores-Promoter	CPG:_22_TET3_ShoresD-Promoter	0.327454	7.81774	3.12995	0.0146279	0.22808	-2.91349
3836	Ch_979496_0018822	chr15:83102178-83102873	CPG:_121_KLF5	Shores-Promoter	CPG:_121_KLF5_ShoresU-Promoter	0.180959	8.38917	3.12981	0.0146309	0.22808	-2.9137
3877	Ch_979496_0035159	chr19:35074670-35075813	CPG:_72_TRADD	Shores-Promoter	CPG:_72_TRADD_ShoresD-Promoter	0.195276	8.11545	3.1273	0.0146856	0.228191	-2.91734
2996	Ch_979496_0000267	chr1:19469244-19469828	D3Z9L4_RAT	Promoter	D3Z9L4_RAT_Promoters	0.434965	7.23815	3.12466	0.014743	0.228191	-2.92116
30325	Ch_979496_0002382	chr1:172097865-172097924	CPG:_113_RRAS2	CpG-Shores-Promoter	CPG:_113_RRAS2_CpG-ShoresD-Promoter	-0.219954	8.93535	-3.12347	0.0147692	0.228191	-2.9229
1434	Ch_979496_0019849	chr10:56133674-56133955	CPG:_93_RGD1563441	CpG	CPG:_93_RGD1563441_CpG	-0.195469	8.91757	-3.12203	0.0148007	0.228191	-2.92498
502	Ch_979496_0015763	chr2:31422381-31423771	CPG:_70_MARVELD2	Shores	CPG:_70_MARVELD2_ShoresU	-0.281126	6.45347	-3.11656	0.0149212	0.229419	-2.93291
2916	Ch_979496_0004830	chr7:34030246-34031591	CPG:_141_BTG1	Shores	CPG:_141_BTG1_ShoresD	-0.185128	6.21018	-3.11224	0.0150172	0.229867	-2.93919
1663	Ch_979496_0008390	chr3:13403495-13404974	CPG:_94_PBX3	Shores	CPG:_94_PBX3_ShoresU	0.256077	5.81141	3.10984	0.0150708	0.229867	-2.94267
2711	Ch_979496_0029509	chr5:64715503-64715851	CPG:_29_NR4A3	CpG-Shores	CPG:_29_NR4A3_CpG-ShoresD	-0.244423	8.61949	-3.10619	0.0151527	0.229867	-2.94797
8631	Ch_979496_0013941	chr6:69219428-69219487	CPG:_213_D3ZFX8_RAT	CpG-Shores	CPG:_213_D3ZFX8_RAT_CpG-ShoresD	-0.229554	8.30156	-3.10487	0.0151824	0.229867	-2.94988
6147	Ch_979496_0024396	chr13:96044481-96044870	CPG:_48_ITPKB	CpG-Shores	CPG:_48_ITPKB_CpG-ShoresU	-0.188775	9.56464	-3.10422	0.015197	0.229867	-2.95082
28744	Ch_979496_0020295	chr10:62500156-62500215	CPG:_160_RTN4RL1	CpG-Shores-Promoter	CPG:_160_RTN4RL1_CpG-ShoresU-Promoter	-0.249557	8.95323	-3.10263	0.0152329	0.229867	-2.95313
37646	Ch_979496_0028717	chr14:100796789-100796848	CPG:_66_SPRED2	CpG-Shores	CPG:_66_SPRED2_CpG-ShoresU	0.278605	10.2409	3.10193	0.0152487	0.229867	-2.95415
83	Ch_979496_0018741	chr15:61058112-61060442	CPG:_245_PCDH8_RAT	CpG	CPG:_245_PCDH8_RAT_CpG	-0.181305	9.39837	-3.10064	0.0152781	0.229867	-2.95603
3126	Ch_979496_0037095	chr16:19241029-19241629	CPG:_199_ENSRNOG00000039274	CpG-Promoter	CPG:_199_ENSRNOG00000039274_CpG-Promoters	-0.189558	10.6756	-3.096	0.0153837	0.230838	-2.96276
4020	Ch_979496_0017737	chr2:243828554-243828835	CPG:_73_CYR61	Shores	CPG:_73_CYR61_ShoresD	0.401942	5.93846	3.09345	0.0154422	0.231097	-2.96647
20674	Ch_979496_0010324	chr3:132358775-132358834	CPG:_93_DSTN	CpG-Shores	CPG:_93_DSTN_CpG-ShoresD	0.195988	9.88527	3.08967	0.0155292	0.231723	-2.97197
33339	Ch_979496_0027705	chr14:11659464-11659597	CPG:_80_LOC100361238	CpG	CPG:_80_LOC100361238_CpG	-0.211812	8.12815	-3.08716	0.0155871	0.231723	-2.97561
2666	Ch_979496_0007846	chr18:74530750-74530809	CPG:_63_RNF165	CpG-Shores-Promoter	CPG:_63_RNF165_CpG-ShoresD-Promoter	-0.265284	8.58917	-3.08627	0.0156079	0.231723	-2.97691
14819	Ch_979496_0035303	chr19:56136214-56136648	CPG:_120_RGD1306091	CpG-Promoter	CPG:_120_RGD1306091_CpG-Promoters	-0.187467	10.0374	-3.08055	0.0157411	0.23209	-2.98522
275	Ch_979496_0013184	chr6:11176588-11176872	CPG:_84_EPCAM	CpG-Promoter	CPG:_84_EPCAM_CpG-Promoters	-0.305094	10.7553	-3.07996	0.0157549	0.23209	-2.98608
725	Ch_979496_0037535	chr16:63938844-63940253	CPG:_133_NRG1	Shores	CPG:_133_NRG1_ShoresD	0.212659	7.14456	3.07594	0.0158496	0.23209	-2.99193
21168	Ch_979496_0006182	chr7:123962712-123962771	CPG:_18_F1MAS4_RAT	CpG-Shores	CPG:_18_F1MAS4_RAT_CpG-ShoresD	-0.200327	11.2481	-3.07459	0.0158814	0.23209	-2.99389
9373	Ch_979496_0009990	chr3:118244466-118245048	FASTKD5	Promoter	FASTKD5_Promoters	0.20175	7.15216	3.0733	0.0159119	0.23209	-2.99577
15614	Ch_979496_0006463	chr7:139977212-139977271	CPG:_38_GRASP	CpG-Shores	CPG:_38_GRASP_CpG-ShoresU	-0.30937	10.3595	-3.07182	0.0159468	0.23209	-2.99791
3963	Ch_979496_0035475	chr11:17476213-17476832	CPG:_90_XLOC_031897	CpG-Promoter	CPG:_90_XLOC_031897_CpG-Promoters	-0.2366	9.40086	-3.07156	0.015953	0.23209	-2.99829
21542	Ch_979496_0036404	chr11:82036752-82036811	CPG:_29_EPHB3	CpG-Shores	CPG:_29_EPHB3_CpG-ShoresD	-0.179019	9.61084	-3.07087	0.0159695	0.23209	-2.9993
2823	Ch_979496_0032939	chr8:125001191-125001847	XIRP1	Promoter	XIRP1_Promoters	0.179032	8.68542	3.06939	0.0160048	0.23209	-3.00146
4167	Ch_979496_0019687	chr10:47389969-47390028	CPG:_28_ENSRNOG00000028099	CpG-Shores-Promoter	CPG:_28_ENSRNOG00000028099_CpG-ShoresU-Promoter	-0.480586	11.3419	-3.06454	0.0161206	0.232938	-3.00851
4482	Ch_979496_0020453	chr10:66625641-66625909	CPG:_19_XLOC_029633	Shores-Promoter	CPG:_19_XLOC_029633_ShoresU-ShoresD-Promoter	-0.222417	8.70062	-3.06348	0.0161463	0.232938	-3.01006
3548	Ch_979496_0020045	chr10:56644038-56644655	SPEM1	Promoter	SPEM1_Promoters	0.197964	8.73381	3.05064	0.0164582	0.23658	-3.02876
25054	Ch_979496_0033725	chr9:57082148-57082540	CPG:_56_CLK1	Shores-Promoter	CPG:_56_CLK1_ShoresD-Promoter	-0.247543	5.38432	-3.04962	0.016483	0.23658	-3.03023
8829	Ch_979496_0013523	chr6:32251646-32252270	CPG:_163_SDC1	Shores	CPG:_163_SDC1_ShoresU	0.228578	7.70958	3.04424	0.0166158	0.237877	-3.03807
4433	Ch_979496_0011704	chr4:9517856-9518300	CPG:_122_PTPN12	CpG	CPG:_122_PTPN12_CpG	-0.179146	9.78256	-3.03777	0.016777	0.238692	-3.0475
15324	Ch_979496_0017287	chr2:196130322-196130381	CPG:_17_PTGFRN	CpG-Shores	CPG:_17_PTGFRN_CpG-ShoresD	-0.301218	10.516	-3.03725	0.0167901	0.238692	-3.04826
2867	Ch_979496_0035799	chr11:32726966-32729002	CPG:_122_RUNX1	CpG-Shores	CPG:_122_RUNX1_CpG-ShoresU-ShoresD	-0.193954	8.64385	-3.03392	0.0168738	0.238692	-3.05312
2462	Ch_979496_0005509	chr7:102207704-102209194	CPG:_123_ADCY8	Shores	CPG:_123_ADCY8_ShoresU	0.21321	8.50217	3.03232	0.0169141	0.238692	-3.05545
4111	Ch_979496_0017210	chr2:193240474-193241594	CPG:_123_ZNF697	CpG	CPG:_123_ZNF697_CpG	-0.17034	9.92453	-3.03215	0.0169183	0.238692	-3.05569
13510	Ch_979496_0010179	chr3:120012926-120012985	CPG:_82_PCNA	CpG-Shores-Promoter	CPG:_82_PCNA_CpG-ShoresD-Promoter	0.231964	9.10533	3.02589	0.0170772	0.238692	-3.06482
4240	Ch_979496_0037303	chr16:59674751-59675810	CPG:_159_F1LWE5_RAT	CpG	CPG:_159_F1LWE5_RAT_CpG	-0.188361	9.12218	-3.02525	0.0170934	0.238692	-3.06575
705	Ch_979496_0003219	chr1:206369196-206369677	CPG:_105_CHKA	CpG	CPG:_105_CHKA_CpG	-0.328527	8.94083	-3.02431	0.0171177	0.238692	-3.06713
6300	Ch_979496_0012562	chr4:129487476-129488906	CPG:_77_KBTBD8	Shores	CPG:_77_KBTBD8_ShoresD	-0.384568	6.12917	-3.02363	0.017135	0.238692	-3.06812
4081	Ch_979496_0024079	chr13:70058120-70059613	CPG:_154_ENSRNOG00000042188	Shores	CPG:_154_ENSRNOG00000042188_ShoresU	-0.187224	5.84581	-3.02227	0.0171698	0.238692	-3.0701
6427	Ch_979496_0027739	chr14:12794431-12795760	CPG:_137_D4A123_RAT	CpG	CPG:_137_D4A123_RAT_CpG	-0.174338	9.64532	-3.02218	0.0171721	0.238692	-3.07023
16705	Ch_979496_0000715	chr1:78860745-78860952	CPG:_69_BLOC1S3	CpG-Shores-Promoter	CPG:_69_BLOC1S3_CpG-ShoresU-Promoter	-0.176031	9.44402	-3.01899	0.017254	0.238692	-3.07488
9281	Ch_979496_0001142	chr1:82413632-82413839	CPG:_39_D3ZB23_RAT	CpG-Shores	CPG:_39_D3ZB23_RAT_CpG-ShoresU	-0.303958	9.77888	-3.01885	0.0172578	0.238692	-3.07509
2860	Ch_979496_0029806	chr5:137104175-137105357	CPG:_28_MUTYH	Shores	CPG:_28_MUTYH_ShoresD	0.185489	8.0575	3.01845	0.0172681	0.238692	-3.07568
5991	Ch_979496_0013625	chr6:37787008-37787401	CPG:_59_FAM84A	Shores-Promoter	CPG:_59_FAM84A_ShoresD-Promoter	0.372085	5.99807	3.01514	0.0173537	0.238856	-3.08051
28865	Ch_979496_0012550	chr4:129486736-129487013	CPG:_77_KBTBD8	CpG-Promoter	CPG:_77_KBTBD8_CpG-Promoters	-0.166999	10.0063	-3.01206	0.0174338	0.238856	-3.085
8924	Ch_979496_0030055	chr5:145456693-145457375	CPG:_65_STK40	Shores-Promoter	CPG:_65_STK40_ShoresU-Promoter	-0.272126	7.66419	-3.01166	0.0174441	0.238856	-3.08558
7775	Ch_979496_0005442	chr7:96444868-96445492	CPG:_20_TRIB1	Shores	CPG:_20_TRIB1_ShoresD	0.208619	8.96115	3.00823	0.0175339	0.238856	-3.09059
37778	Ch_979496_0028148	chr14:62270407-62270466	CPG:_151_XLOC_048557	CpG-Shores	CPG:_151_XLOC_048557_CpG-ShoresU	0.248968	10.0627	3.00723	0.01756	0.238856	-3.09204
8893	Ch_979496_0012339	chr4:117624229-117624510	CPG:_22_TET3	Shores	CPG:_22_TET3_ShoresD	0.200871	7.97808	3.0068	0.0175713	0.238856	-3.09267
6875	Ch_979496_0029304	chr5:48251670-48252247	CPG:_65_MAP3K7	Shores-Promoter	CPG:_65_MAP3K7_ShoresU-Promoter	-0.211439	6.894	-3.00655	0.0175779	0.238856	-3.09304
34744	Ch_979496_0036271	chr11:79006202-79006261	CPG:_43_BCL6	Shores-Promoter	CPG:_43_BCL6_ShoresU-ShoresD-Promoter	-0.400533	7.15755	-2.99832	0.0177956	0.240681	-3.10506
8568	Ch_979496_0031591	chr8:21022382-21022940	CPG:_55_RAB3D	Shores	CPG:_55_RAB3D_ShoresD	0.46881	4.87877	2.99823	0.017798	0.240681	-3.10519
18026	Ch_979496_0034960	chr19:28848746-28848805	CPG:_85_D3Z8K5_RAT	CpG-Shores	CPG:_85_D3Z8K5_RAT_CpG-ShoresD	-0.290652	7.71804	-2.99575	0.0178642	0.240994	-3.10881
5368	Ch_979496_0037058	chr16:18435071-18435965	CPG:_59_HAUS8	Shores	CPG:_59_HAUS8_ShoresD	-0.242274	7.27377	-2.99091	0.0179942	0.241725	-3.11589
22674	Ch_979496_0020023	chr10:56579366-56579425	CPG:_60_POLR2A	CpG-Shores-Promoter	CPG:_60_POLR2A_CpG-ShoresD-Promoter	0.341966	11.9573	2.99053	0.0180044	0.241725	-3.11644
23093	Ch_979496_0035923	chr11:37972620-37972679	CPG:_83_ZNF295	CpG-Shores	CPG:_83_ZNF295_CpG-ShoresU	-0.601893	7.367	-2.9869	0.0181026	0.242154	-3.12175
5934	Ch_979496_0015044	chr6:129897645-129898951	CPG:_16_D3ZH63_RAT	Shores	CPG:_16_D3ZH63_RAT_ShoresU	0.216689	8.38035	2.98616	0.0181227	0.242154	-3.12283
27351	Ch_979496_0036581	chr11:85941456-85941515	CPG:_53_D4A9Y3_RAT	CpG-Shores	CPG:_53_D4A9Y3_RAT_CpG-ShoresU	0.447806	5.63205	2.98448	0.0181683	0.242187	-3.12528
7513	Ch_979496_0010042	chr3:119279260-119280006	XLOC_105393_XLOC_105393	Shores-Promoter	XLOC_105393_XLOC_105393_ShoresU-Promoter	0.321862	7.42117	2.97738	0.0183626	0.243082	-3.13566
11414	Ch_979496_0032283	chr8:62630675-62630734	CPG:_208_HCN4	CpG-Shores	CPG:_208_HCN4_CpG-ShoresD	-0.267247	9.12307	-2.97606	0.0183989	0.243082	-3.13759
26603	Ch_979496_0035779	chr11:32725037-32726122	CPG:_29_RUNX1	CpG-Shores-Promoter	CPG:_29_RUNX1_CpG-ShoresU-ShoresD-Promoter	-0.208593	9.25221	-2.97588	0.0184038	0.243082	-3.13785
645	Ch_979496_0002379	chr1:172097495-172097850	CPG:_113_RRAS2	CpG-Promoter	CPG:_113_RRAS2_CpG-Promoters	-0.193151	9.58425	-2.9757	0.0184088	0.243082	-3.13811
37514	Ch_979496_0011108	chr3:155986649-155986708	CPG:_27_MMP9	CpG-Shores	CPG:_27_MMP9_CpG-ShoresD	0.252435	10.4427	2.97308	0.0184813	0.243467	-3.14195
35455	Ch_979496_0002690	chr1:185161168-185161227	CPG:_117_GSG1L	CpG-Shores	CPG:_117_GSG1L_CpG-ShoresU	-0.332344	8.50648	-2.96973	0.0185743	0.243474	-3.14685
4600	Ch_979496_0008809	chr3:59344636-59346037	CPG:_75_F1LY53_RAT	Shores	CPG:_75_F1LY53_RAT_ShoresU	0.245953	6.88758	2.96963	0.0185771	0.243474	-3.14699
2926	Ch_979496_0029949	chr5:141591961-141592326	CPG:_59_SMAP2	Shores	CPG:_59_SMAP2_ShoresU-ShoresD	-0.541659	4.6897	-2.9672	0.0186449	0.243474	-3.15055
17103	Ch_979496_0009952	chr3:117886805-117887387	CPG:_72_NOP56	Shores-Promoter	CPG:_72_NOP56_ShoresU-Promoter	0.226272	7.53181	2.96571	0.0186864	0.243474	-3.15272
14187	Ch_979496_0006611	chr7:142435729-142436080	CPG:_81_PPP1R1A	CpG	CPG:_81_PPP1R1A_CpG	-0.206081	9.78266	-2.96527	0.0186988	0.243474	-3.15336
548	Ch_979496_0022899	chr17:40186133-40187600	CPG:_33_IRF4	Shores	CPG:_33_IRF4_ShoresU	0.27006	8.35151	2.96341	0.0187511	0.243591	-3.15609
3996	Ch_979496_0017464	chr2:202472041-202472854	CPG:_140_KCNA3	CpG-Promoter	CPG:_140_KCNA3_CpG-Promoters	-0.185512	10.5149	-2.96163	0.0188012	0.243678	-3.15869
1945	Ch_979496_0007768	chr18:70756124-70756404	CPG:_21_MAPK4	Shores	CPG:_21_MAPK4_ShoresD	0.283079	8.14158	2.95736	0.0189221	0.244526	-3.16494
4013	Ch_979496_0017126	chr2:191023171-191023831	CPG:_85_HIST2H2AB	CpG-Shores	CPG:_85_HIST2H2AB_CpG-ShoresU	-0.214991	8.98318	-2.95624	0.0189538	0.244526	-3.16657
8082	Ch_979496_0019117	chr10:10814240-10815383	CPG:_82_FAM100A	Shores	CPG:_82_FAM100A_ShoresD	-0.185658	8.02794	-2.95071	0.0191118	0.245998	-3.17467
15160	Ch_979496_0010575	chr3:142445249-142445308	CPG:_80_SCRT2	CpG	CPG:_80_SCRT2_CpG	0.25413	10.8891	2.94761	0.0192009	0.24658	-3.1792
7810	Ch_979496_0014001	chr6:75846346-75847380	CPG:_201_INSM2	CpG	CPG:_201_INSM2_CpG	-0.164843	9.73708	-2.94533	0.0192669	0.246863	-3.18255
19393	Ch_979496_0001508	chr1:85410392-85410724	CPG:_19_LOC100359836	Shores	CPG:_19_LOC100359836_ShoresU-ShoresD	0.295105	8.14112	2.94126	0.0193849	0.247809	-3.1885
5395	Ch_979496_0025413	chr20:2806110-2806820	RT1-N3	Promoter	RT1-N3_Promoters	0.22827	7.35666	2.93414	0.0195935	0.248258	-3.19894
13303	Ch_979496_0033058	chr9:9787386-9788113	CPG:_136_SRF	Shores-Promoter	CPG:_136_SRF_ShoresU-Promoter	-0.313194	7.19755	-2.93307	0.0196251	0.248258	-3.2005
15907	Ch_979496_0029938	chr5:141590764-141591048	CPG:_59_SMAP2	CpG-Promoter	CPG:_59_SMAP2_CpG-Promoters	-0.218917	10.2685	-2.93262	0.0196384	0.248258	-3.20117
857	Ch_979496_0029481	chr5:64712931-64712990	CPG:_80_NR4A3	CpG-Shores-Promoter	CPG:_80_NR4A3_CpG-ShoresU-ShoresD-Promoter	-0.311792	7.67643	-2.93246	0.019643	0.248258	-3.2014
818	Ch_979496_0011999	chr4:67988225-67988889	CPG:_61_XLOC_115497	CpG	CPG:_61_XLOC_115497_CpG	-0.207188	9.94425	-2.93216	0.0196519	0.248258	-3.20183
1119	Ch_979496_0012947	chr4:171667424-171668044	DUSP16	Promoter	DUSP16_Promoters	-0.248219	6.20702	-2.93084	0.0196908	0.248258	-3.20376
2546	Ch_979496_0007956	chr18:77191095-77191154	CPG:_83_KCNG2_RAT	CpG-Shores	CPG:_83_KCNG2_RAT_CpG-ShoresD	0.242933	11.0738	2.92653	0.0198188	0.248258	-3.21008
27	Ch_979496_0018267	chr15:36583193-36584579	CPG:_36_D3ZBB1_RAT	Shores	CPG:_36_D3ZBB1_RAT_ShoresD	0.191658	7.88735	2.92606	0.019833	0.248258	-3.21078
7077	Ch_979496_0022541	chr17:24219795-24220004	CPG:_24_RBM24	CpG	CPG:_24_RBM24_CpG	-0.210777	9.85219	-2.92521	0.0198584	0.248258	-3.21202
5245	Ch_979496_0011935	chr4:65830728-65831009	CPG:_64_ZC3HAV1L	CpG-Promoter	CPG:_64_ZC3HAV1L_CpG-Promoters	-0.392829	10.0135	-2.92339	0.0199127	0.248258	-3.21468
1520	Ch_979496_0008884	chr3:62226224-62228068	NEUROD1	Promoter	NEUROD1_Promoters	-0.223941	7.7385	-2.92275	0.0199319	0.248258	-3.21562
12127	Ch_979496_0011736	chr4:9735110-9735169	CPG:_143_PHTF2	CpG-Shores-Promoter	CPG:_143_PHTF2_CpG-ShoresU-Promoter	0.404729	8.45848	2.92212	0.0199509	0.248258	-3.21655
